# Supplementary material for: Identification of susceptibility loci for cardiovascular disease in adults with hypertension, diabetes, and dyslipidemia
Source: J Transl Med. 2021 Feb 25;19:85. doi: 10.1186/s12967-021-02751-3 (PMC7905883; doi:10.1186/s12967-021-02751-3)
Supplement: Supplementary file 2 — Additional file 2: Table S4. Original GWAS results from discovery for association with CVD in HTN. Table S5. Original GWAS results from discovery for association with CVD in DM. Table S6. Original GWAS results from discovery for association with CVD in DL. [file 12967_2021_2751_MOESM2_ESM.xlsx]

## Sheet: Table S4_HTN
Table S4. Original GWAS results from discovery for association with CVD in HTN
													City Cohort
SNP	CHR	BP	Locus	M/m	Major Allele	Minor allele	maf	1000Genome Frequency			mapped Gene	feature	CCD				CAD				IS
								Asian	European	American			OR	L95	U95	P	OR	L95	U95	P	OR	L95	U95	P
rs538637223	1	2097290	1p36.33	G/A	G	A	0.0103	0.001	0	0	PRKCZ	intron_variant	1.815	1.275	2.585	0.0009494	1.129	0.6862	1.857	0.6334	3.101	1.965	4.892	1.154e-06
rs923254007	1	2115464	1p36.33	C/T	C	T	0.01019	0	0	0	FAAP20	downstream_gene_variant	1.852	1.3	2.639	0.0006414	1.151	0.6994	1.893	0.5805	3.157	2	4.982	7.901e-07
rs145844325	1	2286167	1p36.32	G/A	G	A	0.01499	0.003	0	0	LOC100129534	upstream_gene_variant	1.629	1.204	2.206	0.001581	1.217	0.8176	1.811	0.3335	2.56	1.702	3.852	6.486e-06
rs423796	1	4818405	1p36.32	G/A	G	A	0.1877	0.2887	0.7475	0.6931	AJAP1	intron_variant	1.218	1.098	1.351	0.0001982	1.096	0.9664	1.243	0.1532	1.462	1.241	1.722	5.593e-06
rs760815	1	4823111	1p36.32	C/A	C	A	0.1889	0.2927	0.7694	0.6816	AJAP1	intron_variant	1.214	1.095	1.346	0.0002395	1.092	0.9629	1.238	0.1705	1.459	1.239	1.718	5.794e-06
rs2743978	1	4823201	1p36.32	G/A	G	A	0.189	0.2927	0.7694	0.6945	AJAP1	intron_variant	1.214	1.094	1.346	0.0002442	1.092	0.9627	1.238	0.1717	1.459	1.239	1.718	5.863e-06
rs333146	1	61681500	1p31.3	G/A	G	A	0.1921	0.2272	0.1501	0.121	NFIA	intron_variant	0.7964	0.7104	0.8928	9.441e-05	0.8886	0.7788	1.014	0.07924	0.6203	0.5036	0.7642	7.213e-06
rs333143	1	61683381	1p31.3	C/G	C	G	0.1923	0.2272	0.1511	0.1167	NFIA	intron_variant	0.7963	0.7104	0.8925	9.136e-05	0.8854	0.776	1.01	0.07034	0.6256	0.5083	0.77	9.559e-06
rs181100621	1	88964853	1p22.2	G/A	G	A	0.01084	0.0139	0	0	LINC01364-PKN2-AS1	intergenic_region	1.765	1.276	2.441	0.0006019	2.208	1.555	3.136	9.612e-06	0.8553	0.4213	1.736	0.6653
rs117521141	1	162586926	1q23.3	A/G	A	G	0.02726	0.0179	0	0.0202	UAP1-DDR2	intergenic_region	1.635	1.316	2.033	9.201e-06	1.558	1.203	2.019	0.0007775	1.638	1.156	2.321	0.005549
rs6799417	3	118960813	3q13.32	C/A	C	A	0.02281	0.0089	0.0457	0.0706	B4GALT4	upstream_gene_variant	1.228	0.9361	1.611	0.1381	0.7089	0.4728	1.063	0.09602	2.258	1.6	3.187	3.649e-06
rs72655914	3	118960964	3q13.32	C/T	C	T	0.02253	0.0089	0.006	0.0403	B4GALT4	upstream_gene_variant	1.24	0.9449	1.627	0.1209	0.7152	0.4769	1.072	0.1048	2.278	1.614	3.216	2.848e-06
rs117276818	3	135293272	3q22.2	T/C	T	C	0.06617	0.0357	0	0	EPHB1-PPP2R3A	intergenic_region	1.22	1.041	1.429	0.01413	1.04	0.8528	1.268	0.7001	1.71	1.356	2.156	5.813e-06
rs13097891	3	180587012	3q26.33	A/C	A	C	0.08575	0.8294	0.6402	0.683	LOC101928882	intron_variant	1.135	0.9822	1.311	0.0862	0.9084	0.7556	1.092	0.3068	1.621	1.312	2.002	7.396e-06
rs10024987	4	3443917	4p16.3	G/C	G	C	0.02576	0.0248	0.0994	0.17	RGS12	downstream_gene_variant	1.492	1.185	1.88	0.0006776	1.843	1.434	2.369	1.814e-06	0.9829	0.627	1.541	0.94
rs6813378	4	3447311	4p16.3	C/T	C	T	0.02618	0.0248	0.0994	0.1744	HGFAC	intron_variant	1.468	1.165	1.849	0.001118	1.843	1.436	2.365	1.563e-06	0.9173	0.5786	1.454	0.7134
rs146168804	4	3465073	4p16.3	G/T	G	T	0.02502	0.0278	0.0875	0.0951	DOK7	5_prime_UTR_variant	1.485	1.173	1.88	0.00103	1.844	1.427	2.381	2.786e-06	0.974	0.6145	1.544	0.9109
rs4697194	4	18897541	4p15.31	T/C	T	C	0.1357	0.8849	0.7068	0.6888	LCORL-SLIT2	intergenic_region	0.7602	0.6632	0.8713	8.219e-05	0.6731	0.5681	0.7977	4.872e-06	0.9419	0.7612	1.165	0.5814
rs28705291	4	18898704	4p15.31	T/C	T	C	0.1356	0.1151	0.2913	0.2911	LCORL-SLIT2	intergenic_region	0.7609	0.6639	0.8722	8.702e-05	0.6738	0.5686	0.7984	5.133e-06	0.9427	0.7619	1.166	0.5867
rs6449434	4	18906448	4p15.31	G/A	G	A	0.1361	0.1151	0.2903	0.2911	LCORL-SLIT2	intergenic_region	0.7605	0.6635	0.8717	8.428e-05	0.6736	0.5685	0.7982	5.062e-06	0.9416	0.761	1.165	0.5799
rs78517437	4	18909732	4p15.31	G/A	G	A	0.1363	0.1151	0.2932	0.3098	LCORL-SLIT2	intergenic_region	0.7577	0.661	0.8684	6.729e-05	0.6711	0.5663	0.7952	4.106e-06	0.9387	0.7586	1.161	0.5603
rs6828779	4	18918546	4p15.31	C/A	C	A	0.1369	0.1151	0.2932	0.3084	LCORL-SLIT2	intergenic_region	0.7694	0.6719	0.8812	0.0001523	0.6837	0.5777	0.8091	9.637e-06	0.9462	0.7654	1.17	0.6097
rs28524990	4	71488848	4q13.3	A/G	A	G	0.4708	0.4861	0.836	0.7089	AMBN-ENAM	intergenic_region	1.232	1.132	1.34	1.413e-06	1.278	1.155	1.413	1.821e-06	1.097	0.9528	1.262	0.1987
rs3806803	4	71493842	4q13.3	G/T	G	T	0.4565	0.495	0.8479	0.7277	ENAM	upstream_gene_variant	1.214	1.115	1.321	6.938e-06	1.25	1.131	1.382	1.28e-05	1.104	0.9591	1.27	0.1684
rs6845716	4	71515482	4q13.3	A/G	A	G	0.4748	0.4435	0.7604	0.5764	ENAM	downstream_gene_variant	0.8193	0.7523	0.8922	4.66e-06	0.798	0.7209	0.8832	1.322e-05	0.8955	0.7775	1.031	0.1256
rs4694546	4	73677391	4q13.3	A/G	A	G	0.01941	0.9673	0.7684	0.6398	ADAMTS3-COX18	intergenic_region	1.799	1.414	2.287	1.7e-06	1.722	1.296	2.287	0.0001788	1.764	1.199	2.597	0.003983
rs10010257	4	73702797	4q13.3	G/A	G	A	0.0132	0.0288	0.2306	0.3473	ADAMTS3-COX18	intergenic_region	1.901	1.437	2.514	6.657e-06	1.857	1.339	2.575	0.0002086	1.825	1.161	2.867	0.009073
rs367590020	4	73703480	4q13.3	G/T	G	T	0.0132	0.0288	0.2306	0.3473	ADAMTS3-COX18	intergenic_region	1.901	1.437	2.514	6.657e-06	1.857	1.339	2.575	0.0002086	1.825	1.161	2.867	0.009073
rs111408066	4	73703855	4q13.3	G/A	G	A	0.0132	0.0288	0.2306	0.3473	ADAMTS3-COX18	intergenic_region	1.901	1.437	2.514	6.657e-06	1.857	1.339	2.575	0.0002086	1.825	1.161	2.867	0.009073
rs315321	4	73713691	4q13.3	C/T	C	T	0.01322	0.0298	0.2306	0.3458	ADAMTS3-COX18	intergenic_region	1.896	1.434	2.508	7.167e-06	1.853	1.336	2.569	0.0002196	1.821	1.159	2.861	0.009287
rs116084335	4	73725257	4q13.3	C/T	C	T	0.01243	0.0288	0.002	0.1729	ADAMTS3-COX18	intergenic_region	1.989	1.496	2.644	2.198e-06	2.017	1.452	2.801	2.812e-05	1.764	1.099	2.832	0.01875
rs2217049	4	73732903	4q13.3	C/T	C	T	0.01332	0.0337	0.2306	0.3429	ADAMTS3-COX18	intergenic_region	1.873	1.418	2.473	9.839e-06	1.833	1.324	2.538	0.0002639	1.794	1.145	2.811	0.01079
rs149679083	4	73734804	4q13.3	C/T	C	T	0.01244	0.0288	0.001	0.17	ADAMTS3-COX18	intergenic_region	1.981	1.49	2.633	2.506e-06	2.01	1.447	2.79	3.088e-05	1.757	1.095	2.82	0.01959
rs114799463	4	73742417	4q13.3	C/T	C	T	0.01216	0.0288	0	0.17	ADAMTS3-COX18	intergenic_region	2.041	1.534	2.714	9.568e-07	2.069	1.49	2.875	1.455e-05	1.797	1.119	2.886	0.01526
rs181962266	4	73746579	4q13.3	A/G	A	G	0.01223	0.0308	0.002	0.1715	ADAMTS3-COX18	intergenic_region	2.01	1.511	2.672	1.574e-06	2.039	1.468	2.832	2.135e-05	1.777	1.107	2.852	0.01734
rs2366459	4	73766068	4q13.3	T/C	T	C	0.01229	0.0308	0	0.1715	ADAMTS3-COX18	intergenic_region	1.994	1.5	2.651	2.014e-06	2.025	1.458	2.811	2.547e-05	1.765	1.099	2.833	0.01868
rs11731270	4	73775580	4q13.3	G/A	G	A	0.01268	0.0288	0.2515	0.3343	ADAMTS3-COX18	intergenic_region	1.97	1.487	2.61	2.281e-06	2.021	1.462	2.793	2.012e-05	1.704	1.065	2.728	0.02635
rs1903542	4	179386945	4q34.3	A/G	A	G	0.225	0.8046	0.5785	0.5115	LINC01098-LINC00290	intergenic_region	1.178	1.068	1.3	0.001056	1.313	1.172	1.471	2.763e-06	0.8921	0.7489	1.063	0.201
rs12658928	5	32697591	5p13.3	A/G	A	G	0.05389	0.0427	0.002	0.1081	SUB1-NPR3	intergenic_region	1.444	1.223	1.705	1.45e-05	1.546	1.278	1.871	7.64e-06	1.22	0.9144	1.628	0.1764
rs180780725	6	121048601	6q22.31	G/T	G	T	0.01371	0	0	0	MIR3144-TBC1D32	intergenic_region	1.613	1.197	2.175	0.001692	2.065	1.5	2.842	8.579e-06	0.8703	0.4634	1.635	0.6658
rs77202337	7	17722998	7p21.1	G/T	G	T	0.08841	0.0675	0.007	0	LOC101927630-SNX13	intergenic_region	1.294	1.129	1.484	0.0002236	1.433	1.225	1.675	6.766e-06	1.147	0.9072	1.45	0.2517
rs117739669	7	21666902	7p15.3	C/A	C	A	0.0556	0.0595	0.001	0.0519	DNAH11	intron_variant	1.262	1.06	1.502	0.008919	1.014	0.8108	1.267	0.9051	1.774	1.379	2.282	8.123e-06
rs73696792	7	52879053	7p12.1	C/T	C	T	0.01064	0.0208	0.001	0.0086	COBL-POM121L12	intergenic_region	1.473	1.02	2.128	0.03866	0.8819	0.5196	1.497	0.6414	2.816	1.781	4.452	9.382e-06
rs142267843	7	91185815	7q21.13	C/T	C	T	0.01118	0.003	0	0	FZD1-MTERF1	intergenic_region	1.6	1.15	2.226	0.005283	1.148	0.7361	1.791	0.5421	2.749	1.808	4.18	2.25e-06
rs9969220	7	122371707	7q31.32	G/A	G	A	0.3272	0.6786	0.3678	0.353	CADPS2	intron_variant	0.8041	0.7318	0.8836	5.801e-06	0.8287	0.7413	0.9264	0.0009541	0.7847	0.6696	0.9194	0.002708
rs867517174	8	38380393	8p11.22	C/T	C	T	0.01859	0	0	0	C8orf86	intron_variant	1.794	1.386	2.323	9.128e-06	1.778	1.314	2.404	0.0001879	1.854	1.231	2.793	0.003144
rs963648	8	63005563	8q12.3	C/A	C	A	0.02021	0.0268	0.0527	0.0533	MIR4470-NKAIN3	intergenic_region	1.693	1.315	2.179	4.32e-05	2.048	1.554	2.7	3.662e-07	1.171	0.73	1.878	0.5129
rs1400508	8	63007646	8q12.3	C/A	C	A	0.02021	0.0268	0.0527	0.0533	MIR4470-NKAIN3	intergenic_region	1.693	1.315	2.179	4.32e-05	2.048	1.554	2.7	3.662e-07	1.171	0.73	1.878	0.5129
rs10111944	8	63009593	8q12.3	C/A	C	A	0.02021	0.0268	0.0527	0.0533	MIR4470-NKAIN3	intergenic_region	1.693	1.315	2.179	4.32e-05	2.048	1.554	2.7	3.662e-07	1.171	0.73	1.878	0.5129
rs978253	8	63010716	8q12.3	T/C	T	C	0.0202	0.0268	0.0507	0.0303	MIR4470-NKAIN3	intergenic_region	1.693	1.315	2.179	4.32e-05	2.048	1.554	2.7	3.662e-07	1.171	0.73	1.878	0.5129
rs10096181	8	63012817	8q12.3	C/T	C	T	0.0202	0.0268	0.0507	0.036	MIR4470-NKAIN3	intergenic_region	1.693	1.315	2.179	4.32e-05	2.048	1.554	2.7	3.662e-07	1.171	0.73	1.878	0.5129
rs62522238	8	99193235	8q22.2	T/C	T	C	0.2086	0.2381	0.0239	0.0389	POP1-NIPAL2	intergenic_region	1.125	1.017	1.245	0.02265	0.9514	0.8394	1.078	0.435	1.467	1.253	1.719	1.963e-06
rs150806794	9	4478791	9p24.2	T/A	T	A	0.02304	0.0139	0	0	GLIS3-SLC1A1	intergenic_region	1.34	1.044	1.72	0.02135	0.976	0.6996	1.362	0.8865	2.21	1.59	3.074	2.414e-06
rs1806524	9	96384524	9q22.31	G/T	G	T	0.3042	0.2867	0.3748	0.2709	PHF2	intron_variant	0.8477	0.7711	0.932	0.0006354	0.7685	0.685	0.8622	7.253e-06	1.031	0.8853	1.201	0.6927
rs148365132	9	120798235	9q33.1	T/C	T	C	0.02532	0.0139	0	0	TLR4-BRINP1	intergenic_region	1.382	1.077	1.772	0.01085	1.074	0.777	1.484	0.6665	2.154	1.533	3.026	9.681e-06
rs148155931	9	120835898	9q33.1	G/T	G	T	0.02029	0.0109	0	0	TLR4-BRINP1	intergenic_region	1.498	1.144	1.962	0.003345	1.127	0.7907	1.607	0.5083	2.372	1.648	3.415	3.388e-06
rs554242695	9	120894045	9q33.1	G/A	G	A	0.0241	0.004	0	0	TLR4-BRINP1	intergenic_region	1.505	1.179	1.922	0.00103	1.216	0.891	1.66	0.2174	2.204	1.567	3.1	5.558e-06
rs117802009	10	1710484	10p15.3	T/C	T	C	0.01692	0.0099	0	0	ADARB2	intron_variant	1.602	1.207	2.127	0.00112	2.007	1.477	2.728	8.454e-06	0.835	0.4554	1.531	0.5599
rs148025923	10	25083572	10p12.1	G/A	G	A	0.0152	0.0238	0.0139	0.0058	ARHGAP21-PRTFDC1	intergenic_region	1.757	1.327	2.327	8.291e-05	1.252	0.8611	1.82	0.2393	2.657	1.826	3.868	3.341e-07
rs2429023	10	70775001	10q22.1	T/C	T	C	0.08692	0.0476	0.1918	0.1873	KIAA1279	intron_variant	0.7265	0.6146	0.8588	0.0001822	0.597	0.4811	0.7408	2.802e-06	1.031	0.8058	1.319	0.8085
rs2429022	10	70775081	10q22.1	T/C	T	C	0.08428	0.0427	0.1839	0.1859	KIAA1279	intron_variant	0.7303	0.6167	0.8648	0.0002687	0.5952	0.4782	0.7408	3.392e-06	1.048	0.8183	1.342	0.7102
rs3864814	10	70778486	10q22.1	C/A	C	A	0.08596	0.0417	0.1918	0.1902	KIAA1279	downstream_gene_variant	0.7259	0.6137	0.8587	0.0001866	0.5708	0.4579	0.7116	6.194e-07	1.089	0.855	1.388	0.4885
rs34680566	10	70779686	10q22.1	A/G	A	G	0.0892	0.0397	0.174	0.1614	KIAA1279	downstream_gene_variant	0.717	0.6073	0.8465	8.584e-05	0.5977	0.4831	0.7395	2.15e-06	0.9982	0.7801	1.277	0.9886
rs35096136	10	70785123	10q22.1	C/A	C	A	0.08106	0.0427	0.1799	0.1801	KIAA1279-SRGN	intergenic_region	0.7243	0.6093	0.8611	0.0002566	0.5997	0.4802	0.7489	6.463e-06	1.022	0.792	1.319	0.8665
rs6480376	10	70785715	10q22.1	G/A	G	A	0.08106	0.0427	0.1809	0.1801	KIAA1279-SRGN	intergenic_region	0.7243	0.6093	0.8611	0.0002566	0.5997	0.4802	0.7489	6.463e-06	1.022	0.792	1.319	0.8665
rs7110894	11	5600953	11p15.4	A/C	A	C	0.01136	0.0129	0.3698	0.2493	OR52B6	upstream_gene_variant	2.068	1.529	2.798	2.455e-06	2.348	1.679	3.284	6.038e-07	1.55	0.9059	2.652	0.1097
rs202083337	11	6095816	11p15.4	G/A	G	A	0.01416	0.004	0	0	OR56A1-OR56B4	intergenic_region	1.768	1.306	2.392	0.0002248	2.146	1.542	2.986	5.972e-06	0.9439	0.4999	1.782	0.8587
rs11232439	11	80743780	11q14.1	T/G	T	G	0.05974	0.0546	0.0944	0.2248	LOC101928944-MIR4300HG	intergenic_region	1.229	1.044	1.448	0.01322	0.9636	0.7798	1.191	0.7311	1.737	1.372	2.197	4.318e-06
rs117975710	11	116148614	11q23.3	G/C	G	C	0.03997	0.0565	0.001	0.0605	LINC00900-LOC101929011	intergenic_region	1.083	0.8809	1.332	0.4486	0.7938	0.6008	1.049	0.1042	1.868	1.421	2.456	7.45e-06
rs61897112	11	116153482	11q23.3	T/C	T	C	0.05409	0.0724	0.0885	0.1484	LINC00900-LOC101929011	intergenic_region	1.084	0.9046	1.299	0.3818	0.8308	0.655	1.054	0.1262	1.762	1.373	2.262	8.672e-06
rs11606719	11	118782474	11q23.3	C/G	C	G	0.08443	0.1369	0.0278	0.0432	BCL9L	upstream_gene_variant	0.6714	0.5627	0.8009	9.631e-06	0.7106	0.5781	0.8736	0.001181	0.6313	0.4643	0.8584	0.003352
rs11223258	11	132739958	1q25	A/G	A	G	0.0704	0.0694	0.2445	0.1556	OPCML	intron_variant	1.399	1.209	1.619	6.704e-06	1.363	1.146	1.621	0.0004638	1.472	1.165	1.859	0.0012
rs75887718	11	132741153	1q25	A/G	A	G	0.07006	0.0685	0.0497	0.062	OPCML	intron_variant	1.401	1.21	1.621	6.421e-06	1.362	1.144	1.621	0.0005031	1.481	1.172	1.871	0.001005
rs2135628	11	132745049	1q25	T/C	T	C	0.07078	0.0675	0.0626	0.0504	OPCML	intron_variant	1.394	1.205	1.612	7.692e-06	1.363	1.146	1.619	0.000448	1.459	1.155	1.842	0.001511
rs7104738	11	132745494	1q25	T/A	T	A	0.07077	0.0685	0.0626	0.0504	OPCML	intron_variant	1.394	1.205	1.612	7.692e-06	1.363	1.146	1.619	0.000448	1.459	1.155	1.842	0.001511
rs12576355	11	132746028	1q25	C/G	C	G	0.07031	0.0645	0.0626	0.0519	OPCML	intron_variant	1.395	1.206	1.614	7.726e-06	1.36	1.144	1.617	0.0005045	1.467	1.162	1.853	0.001275
rs7132794	12	13448293	12p13.1	G/C	G	C	0.4482	0.3968	0.7048	0.5086	EMP1-LINC01559	intergenic_region	1.146	1.053	1.247	0.001648	1.255	1.135	1.388	9.486e-06	0.9356	0.8116	1.078	0.3582
rs72656663	12	15628093	12p12.3; 12p13-p12	C/T	C	T	0.04195	0.0248	0	0	PTPRO	intron_variant	1.496	1.241	1.803	2.388e-05	1.634	1.321	2.022	6.004e-06	1.144	0.8153	1.604	0.437
rs528967612	12	23721069	12p12.1	C/T	C	T	0.01322	0.005	0	0	SOX5	sequence_feature	1.976	1.479	2.638	3.944e-06	2.021	1.447	2.822	3.661e-05	1.752	1.085	2.827	0.0217
rs192256050	12	130387289	12q24.33	C/T	C	T	0.101	0.0744	0.003	0.1037	TMEM132D	intron_variant	1.388	1.223	1.577	4.206e-07	1.452	1.252	1.683	7.665e-07	1.182	0.9489	1.472	0.1359
rs149381084	13	25411571	13q12.12	G/A	G	A	0.01863	0.0218	0	0	RNF17	intron_variant	1.507	1.154	1.968	0.002615	1.043	0.7254	1.498	0.8217	2.317	1.615	3.323	4.999e-06
rs141118122	13	25427155	13q12.12	G/A	G	A	0.01868	0.0218	0	0	RNF17	intron_variant	1.53	1.174	1.995	0.001678	1.075	0.7516	1.537	0.6926	2.312	1.612	3.316	5.297e-06
rs189825457	14	22166093	14q11.2	C/T	C	T	0.0105	0.0327	0	0	OR4E1-DAD1	intergenic_region	1.286	0.892	1.855	0.1776	0.5836	0.3183	1.07	0.08172	2.802	1.817	4.321	3.103e-06
rs139706713	14	51827798	14q22.1	G/A	G	A	0.01137	0.0069	0	0	LINC00640	intron_variant	1.941	1.416	2.66	3.741e-05	1.501	1.003	2.246	0.04846	2.771	1.809	4.245	2.801e-06
rs460452	14	60538029	14q23.1	G/A	G	A	0.07224	0.879	0.8996	0.8905	LRRC9-PCNX4	intergenic_region	1.376	1.186	1.596	2.444e-05	1.477	1.245	1.752	7.677e-06	1.065	0.8157	1.39	0.644
rs216518	14	60683430	14q23.1	C/A	C	A	0.02723	0.0794	0.1521	0.1124	DHRS7-PPM1A	intergenic_region	1.546	1.236	1.932	0.0001339	1.767	1.375	2.27	8.547e-06	1.094	0.7206	1.661	0.6733
rs7160041	14	60703989	14q23.1	C/T	C	T	0.06514	0.1399	0.2167	0.2032	DHRS7-PPM1A	intergenic_region	1.304	1.116	1.524	0.0008525	1.51	1.268	1.799	3.904e-06	0.8504	0.6271	1.153	0.2972
rs959256	14	60705923	14q23.1	T/C	T	C	0.06514	0.1399	0.2296	0.2104	DHRS7-PPM1A	intergenic_region	1.304	1.116	1.524	0.0008525	1.51	1.268	1.799	3.904e-06	0.8504	0.6271	1.153	0.2972
rs12890040	14	60736710	14q23.1	T/G	T	G	0.06513	0.1399	0.2336	0.2046	PPM1A	intron_variant	1.305	1.116	1.525	0.0008548	1.508	1.265	1.797	4.467e-06	0.856	0.6312	1.161	0.3169
rs1887104	14	60740326	14q23.1	T/G	T	G	0.06513	0.1399	0.2336	0.2046	PPM1A	intron_variant	1.305	1.116	1.525	0.0008548	1.508	1.265	1.797	4.467e-06	0.856	0.6312	1.161	0.3169
rs17097273	14	60743546	14q23.1	C/T	C	T	0.02699	0.0724	0.0954	0.0533	PPM1A	intron_variant	1.505	1.201	1.886	0.0003846	1.789	1.394	2.297	4.949e-06	0.9084	0.5778	1.428	0.6771
rs57068616	14	89350336	14q31.3	G/A	G	A	0.02136	0.0248	0	0.0014	TTC8-FOXN3	intergenic_region	1.432	1.106	1.855	0.006389	0.9941	0.6993	1.413	0.9738	2.213	1.559	3.141	8.746e-06
rs12905312	15	93509967	15q26.1	T/C	T	C	0.1942	0.8552	0.493	0.536	CHD2	intron_variant	0.7767	0.6921	0.8717	1.759e-05	0.7286	0.6333	0.8382	9.511e-06	0.8831	0.7329	1.064	0.1911
rs3826035	15	93534933	15q26.1	G/A	G	A	0.2055	0.8452	0.498	0.5331	CHD2	intron_variant	0.7833	0.7002	0.8762	1.968e-05	0.7355	0.6419	0.8428	9.8e-06	0.8914	0.7436	1.069	0.2137
rs11074126	15	93559387	15q26.1	C/T	C	T	0.167	0.1062	0.2833	0.2032	CHD2	intron_variant	0.7579	0.6691	0.8585	1.296e-05	0.7098	0.6097	0.8262	9.783e-06	0.8762	0.7177	1.07	0.1941
rs12594508	15	98335806	15q26.2	T/C	T	C	0.3213	0.3046	0.3946	0.3141	LINC00923	intron_variant	1.229	1.125	1.343	4.923e-06	1.16	1.044	1.289	0.005764	1.348	1.166	1.559	5.566e-05
rs28601809	15	98336606	15q26.2	C/A	C	A	0.3201	0.3046	0.3579	0.2968	LINC00923	intron_variant	1.226	1.122	1.34	6.415e-06	1.157	1.041	1.286	0.006938	1.348	1.166	1.559	5.612e-05
rs28561638	15	98336942	15q26.2	C/A	C	A	0.3201	0.3046	0.3579	0.2954	LINC00923	intron_variant	1.227	1.122	1.34	6.319e-06	1.157	1.041	1.286	0.006891	1.348	1.166	1.559	5.559e-05
rs7500920	16	77961259	16q23.1	G/C	G	C	0.1725	0.1657	0.0348	0.0994	VAT1L	intron_variant	1.237	1.113	1.374	8.093e-05	1.094	0.9613	1.244	0.1739	1.457	1.233	1.721	9.566e-06
rs113018692	17	34274870	17q12	T/C	T	C	0.142	0.1865	0.0905	0.1556	LYZL6	upstream_gene_variant	1.173	1.044	1.318	0.007123	1.038	0.9005	1.197	0.6045	1.51	1.263	1.806	6.063e-06
rs113859266	17	34280298	17q12	G/A	G	A	0.1426	0.1855	0.0905	0.1571	LYZL6-CCL16	intergenic_region	1.181	1.052	1.326	0.004837	1.053	0.914	1.213	0.4741	1.501	1.255	1.794	8.393e-06
rs12452957	17	36914877	17q12	C/T	C	T	0.0372	0.0308	0.0447	0.0461	PSMB3	intron_variant	1.233	1.009	1.506	0.04051	0.8937	0.6837	1.168	0.4106	1.886	1.427	2.491	8.057e-06
rs7214135	17	36915890	17q12	C/T	C	T	0.03716	0.0308	0.0457	0.0447	PSMB3	intron_variant	1.219	0.9972	1.491	0.05326	0.8761	0.6689	1.148	0.3368	1.886	1.427	2.491	8.067e-06
rs118080693	17	36920050	17q12	C/T	C	T	0.03699	0.0308	0.0457	0.0389	PIP4K2B	downstream_gene_variant	1.208	0.9863	1.48	0.06782	0.8523	0.6476	1.122	0.254	1.906	1.442	2.52	5.819e-06
rs2241014	17	36925388	17q12	C/T	C	T	0.0373	0.0308	0.0457	0.0418	PIP4K2B	3_prime_UTR_variant	1.197	0.9775	1.466	0.08194	0.8449	0.642	1.112	0.2289	1.891	1.431	2.499	7.546e-06
rs9897366	17	53646985	17q22	A/G	A	G	0.1198	0.125	0.0646	0.1311	MMD-TMEM100	intergenic_region	1.258	1.112	1.422	0.0002511	1.402	1.218	1.613	2.477e-06	0.9544	0.7641	1.192	0.6807
rs74608211	17	77760583	17q25.3	C/T	C	T	0.01084	0.0079	0	0	CBX2	3_prime_UTR_variant	1.936	1.405	2.668	5.35e-05	2.583	1.842	3.622	3.778e-08	0.649	0.287	1.468	0.299
rs145216691	17	77780774	17q25.3	C/G	C	G	0.01425	0.0159	0.001	0	CBX8-CBX4	intergenic_region	1.828	1.385	2.413	2.033e-05	2.305	1.711	3.105	3.997e-08	0.877	0.4782	1.609	0.6715
rs559385953	17	77784512	17q25.3	T/A	T	A	0.01252	0	0	0	CBX8-CBX4	intergenic_region	1.89	1.406	2.541	2.451e-05	2.512	1.838	3.434	7.618e-09	0.7313	0.36	1.485	0.3866
rs1550676	17	77801055	17q25.3	T/C	T	C	0.01176	0	0	0	CBX8-CBX4	intergenic_region	1.927	1.417	2.621	2.904e-05	2.607	1.886	3.602	6.374e-09	0.5929	0.2625	1.339	0.2086
rs552316137	18	33372612	18q12.2	A/C	A	C	0.01629	0.0188	0	0	GALNT1-MIR187	intergenic_region	1.776	1.354	2.329	3.289e-05	1.365	0.9618	1.936	0.08151	2.376	1.621	3.484	9.19e-06
rs115711179	21	44075277	21q22.3	C/T	C	T	0.03116	0.0813	0.001	0.0173	PDE9A	intron_variant	1.319	1.061	1.64	0.01257	0.9858	0.7398	1.314	0.9222	2.059	1.532	2.769	1.733e-06
rs5749854	22	34817025	22q12.3	A/G	A	G	0.3134	0.3373	0.1571	0.3199	LARGE1-ISX-AS1	intergenic_region	1.154	1.055	1.262	0.001757	1.054	0.946	1.173	0.3421	1.402	1.212	1.621	5.389e-06
rs66953123	22	34823062	22q12.3	G/A	G	A	0.3133	0.3343	0.165	0.3487	LARGE1-ISX-AS1	intergenic_region	1.155	1.056	1.263	0.001644	1.055	0.9469	1.174	0.3339	1.403	1.213	1.622	5.131e-06
rs67124616	22	34823188	22q12.3	T/G	T	G	0.3133	0.3343	0.164	0.3487	LARGE1-ISX-AS1	intergenic_region	1.155	1.056	1.263	0.00168	1.054	0.9466	1.174	0.3367	1.402	1.213	1.622	5.203e-06
rs5755044	22	34825423	22q12.3	A/G	A	G	0.3125	0.3353	0.1819	0.3401	LARGE1-ISX-AS1	intergenic_region	1.156	1.057	1.264	0.00154	1.054	0.9468	1.174	0.3349	1.406	1.216	1.626	4.298e-06
rs4821257	22	34825788	22q12.3	C/A	C	A	0.3686	0.374	0.3519	0.4712	LARGE1-ISX-AS1	intergenic_region	1.158	1.061	1.263	0.001013	1.065	0.9597	1.182	0.2359	1.385	1.2	1.598	8.725e-06
rs5755045	22	34826141	22q12.3	G/A	G	A	0.3696	0.374	0.3529	0.4712	LARGE1-ISX-AS1	intergenic_region	1.155	1.058	1.26	0.001228	1.06	0.9555	1.177	0.2694	1.386	1.201	1.6	7.981e-06
rs4467370	22	34827010	22q12.3	T/G	T	G	0.3687	0.374	0.3529	0.4712	LARGE1-ISX-AS1	intergenic_region	1.157	1.061	1.263	0.00102	1.065	0.9595	1.182	0.2368	1.385	1.2	1.598	8.705e-06

## Sheet: Table S5_DM
Table S5. Original GWAS results from discovery for association with CVD in DM
													City Cohort
SNP	CHR	BP	Locus	M/m	Major Allele	Minor allele	maf	1000Genome Frequency			mapped Gene	feature	CCD				CAD				IS
								Asian	European	American			OR	L95	U95	P	OR	L95	U95	P	OR	L95	U95	P
rs139706471	1	69068267	1p31.3	T/C	T	C	0.03207	0.0119	0	0	DEPDC1-AS1-LRRC7	intergenic_region	2.055	1.515	2.788	3.601e-06	1.768	1.235	2.53	0.001833	2.205	1.376	3.535	0.00102
rs181436801	1	86139329	1p22.3	A/G	A	G	0.01063	0.006	0	0	ZNHIT6	intron_variant	1.965	1.156	3.34	0.01259	0.9355	0.4266	2.051	0.8677	4.334	2.295	8.185	6.158e-06
rs149317497	1	112716847	1p13.2	G/C	G	C	0.02238	0.0159	0.001	0.1455	LOC643355-CTTNBP2NL	intergenic_region	2.347	1.641	3.357	2.999e-06	2.294	1.53	3.441	5.951e-05	1.965	1.076	3.587	0.02786
rs144648928	1	112717002	1p13.2	C/A	C	A	0.02297	0.0159	0.001	0.1455	LOC643355-CTTNBP2NL	intergenic_region	2.343	1.644	3.339	2.475e-06	2.317	1.553	3.457	3.805e-05	1.907	1.045	3.482	0.03557
rs2027293	1	157282085	1q23.1	G/A	G	A	0.1946	0.1984	0.2356	0.3631	ETV3-FCRL5	intergenic_region	1.268	1.075	1.495	0.004815	1.053	0.8642	1.282	0.6106	1.807	1.392	2.346	8.678e-06
rs6680829	1	157282604	1q23.1	T/A	T	A	0.194	0.1984	0.2316	0.3573	ETV3-FCRL5	intergenic_region	1.276	1.082	1.505	0.003806	1.059	0.8692	1.289	0.5711	1.818	1.401	2.36	7.052e-06
rs1338678	1	157283479	1q23.1	G/A	G	A	0.1947	0.1984	0.2356	0.3631	ETV3-FCRL5	intergenic_region	1.267	1.074	1.495	0.004905	1.052	0.8637	1.281	0.6144	1.807	1.392	2.345	8.797e-06
rs1953787	1	157284736	1q23.1	C/T	C	T	0.1948	0.1984	0.2356	0.3631	ETV3-FCRL5	intergenic_region	1.275	1.081	1.503	0.003882	1.062	0.872	1.292	0.5516	1.805	1.39	2.343	9.133e-06
rs11810913	1	157289771	1q23.1	T/A	T	A	0.1939	0.1984	0.2316	0.3559	ETV3-FCRL5	intergenic_region	1.271	1.078	1.499	0.004417	1.055	0.8658	1.285	0.5972	1.812	1.396	2.352	7.939e-06
rs9728247	1	157292273	1q23.1	A/C	A	C	0.1941	0.1984	0.2316	0.3559	ETV3-FCRL5	intergenic_region	1.279	1.085	1.508	0.003406	1.054	0.8657	1.284	0.5984	1.841	1.42	2.388	4.162e-06
rs1575609	1	157293610	1q23.1	C/T	C	T	0.1946	0.1984	0.2356	0.3617	ETV3-FCRL5	intergenic_region	1.273	1.08	1.502	0.004052	1.05	0.8618	1.279	0.63	1.835	1.415	2.381	4.753e-06
rs9426948	1	157296028	1q23.1	C/T	C	T	0.2029	0.2073	0.2306	0.3545	ETV3-FCRL5	intergenic_region	1.292	1.099	1.517	0.001849	1.072	0.885	1.299	0.4756	1.852	1.434	2.391	2.286e-06
rs9426952	1	157302349	1q23.1	A/G	A	G	0.2033	0.2073	0.2346	0.3602	ETV3-FCRL5	intergenic_region	1.297	1.104	1.524	0.00153	1.08	0.8916	1.308	0.4318	1.849	1.432	2.388	2.418e-06
rs10908552	1	157304859	1q23.1	T/C	T	C	0.2067	0.2073	0.2336	0.3689	ETV3-FCRL5	intergenic_region	1.289	1.098	1.513	0.001887	1.084	0.8963	1.312	0.4046	1.803	1.397	2.328	6.108e-06
rs113346287	1	157320162	1q23.1	C/T	C	T	0.1998	0.2093	0.0398	0.2392	ETV3-FCRL5	intergenic_region	1.308	1.114	1.537	0.001068	1.092	0.9019	1.323	0.3659	1.792	1.386	2.317	8.534e-06
rs2210507	1	157320399	1q23.1	G/T	G	T	0.1998	0.2093	0.0398	0.2392	ETV3-FCRL5	intergenic_region	1.308	1.114	1.537	0.001068	1.092	0.9019	1.323	0.3659	1.792	1.386	2.317	8.534e-06
rs2210506	1	157320631	1q23.1	T/A	T	A	0.1998	0.2093	0.0398	0.2392	ETV3-FCRL5	intergenic_region	1.308	1.114	1.537	0.001068	1.092	0.9019	1.323	0.3659	1.792	1.386	2.317	8.534e-06
rs2093922	1	157322127	1q23.1	T/A	T	A	0.2016	0.2073	0.0537	0.2565	ETV3-FCRL5	intergenic_region	1.332	1.135	1.562	0.0004349	1.109	0.9173	1.342	0.2848	1.822	1.412	2.351	3.965e-06
rs2104365	1	157322284	1q23.1	A/G	A	G	0.2003	0.2073	0.0895	0.2939	ETV3-FCRL5	intergenic_region	1.336	1.139	1.569	0.0003898	1.119	0.9251	1.354	0.2465	1.811	1.401	2.339	5.553e-06
rs190283338	2	18381339	2p24.2	G/A	G	A	0.01081	0.0079	0	0	KCNS3-RDH14	intergenic_region	3.504	2.14	5.736	6.148e-07	3.946	2.33	6.682	3.273e-07	1.809	0.7183	4.556	0.2084
rs72776990	2	18898950	2p24.2	G/C	G	C	0.01635	0.0119	0.1083	0.0764	NT5C1B-RDH14-LINC01376	intergenic_region	2.394	1.582	3.622	3.613e-05	2.752	1.762	4.3	8.697e-06	1.326	0.5774	3.043	0.5063
rs4378810	2	18906085	2p24.2	C/G	C	G	0.01782	0.0149	0.2525	0.2622	NT5C1B-RDH14-LINC01376	intergenic_region	2.459	1.645	3.678	1.169e-05	2.745	1.772	4.253	6.133e-06	1.718	0.8297	3.559	0.145
rs4602227	2	18907820	2p24.2	C/T	C	T	0.01775	0.0149	0.2525	0.2622	NT5C1B-RDH14-LINC01376	intergenic_region	2.459	1.645	3.678	1.169e-05	2.745	1.772	4.253	6.133e-06	1.718	0.8297	3.559	0.145
rs2346562	2	18907839	2p24.2	C/G	C	G	0.01776	0.0149	0.2525	0.2709	NT5C1B-RDH14-LINC01376	intergenic_region	2.459	1.645	3.678	1.169e-05	2.745	1.772	4.253	6.133e-06	1.718	0.8297	3.559	0.145
rs72776994	2	18908400	2p24.2	A/G	A	G	0.01776	0.0149	0.2773	0.2781	NT5C1B-RDH14-LINC01376	intergenic_region	2.459	1.645	3.678	1.169e-05	2.745	1.772	4.253	6.133e-06	1.718	0.8297	3.559	0.145
rs72778905	2	18927016	2p24.2	C/T	C	T	0.0171	0.0129	0.0686	0.0476	NT5C1B-RDH14-LINC01376	intergenic_region	2.43	1.616	3.655	2e-05	2.828	1.824	4.386	3.391e-06	1.286	0.5603	2.951	0.553
rs55996755	2	18927872	2p24.2	C/T	C	T	0.01711	0.0129	0.0686	0.0476	NT5C1B-RDH14-LINC01376	intergenic_region	2.43	1.616	3.655	2e-05	2.828	1.824	4.386	3.391e-06	1.286	0.5603	2.951	0.553
rs72778906	2	18928449	2p24.2	A/G	A	G	0.0171	0.0129	0.0686	0.0476	NT5C1B-RDH14-LINC01376	intergenic_region	2.43	1.616	3.655	2e-05	2.828	1.824	4.386	3.391e-06	1.286	0.5603	2.951	0.553
rs6726445	2	18935659	2p24.2	A/G	A	G	0.01756	0.0149	0.2147	0.2363	NT5C1B-RDH14-LINC01376	intergenic_region	2.503	1.673	3.745	8.116e-06	2.937	1.906	4.524	1.035e-06	1.501	0.6925	3.255	0.3034
rs188585450	2	18937029	2p24.2	T/A	T	A	0.01465	0.0069	0.0497	0.0403	NT5C1B-RDH14-LINC01376	intergenic_region	2.642	1.733	4.026	6.226e-06	3.03	1.926	4.764	1.599e-06	1.416	0.6133	3.268	0.4154
rs62125304	2	18939569	2p24.2	G/T	G	T	0.01755	0.0149	0.2137	0.2349	NT5C1B-RDH14-LINC01376	intergenic_region	2.503	1.673	3.745	8.116e-06	2.937	1.906	4.524	1.035e-06	1.501	0.6925	3.255	0.3034
rs72778908	2	18942630	2p24.2	A/G	A	G	0.0171	0.0129	0.0666	0.0504	NT5C1B-RDH14-LINC01376	intergenic_region	2.43	1.616	3.655	2e-05	2.828	1.824	4.386	3.391e-06	1.286	0.5603	2.951	0.553
rs4129693	2	18943278	2p24.2	C/T	C	T	0.01757	0.0149	0.2127	0.2349	NT5C1B-RDH14-LINC01376	intergenic_region	2.503	1.673	3.745	8.116e-06	2.937	1.906	4.524	1.035e-06	1.501	0.6925	3.255	0.3034
rs56112858	2	18944951	2p24.2	T/G	T	G	0.01773	0.0149	0.2147	0.2392	NT5C1B-RDH14-LINC01376	intergenic_region	2.503	1.673	3.745	8.116e-06	2.937	1.906	4.524	1.035e-06	1.501	0.6925	3.255	0.3034
rs62125306	2	18946833	2p24.2	C/A	C	A	0.01755	0.0149	0.2097	0.2363	NT5C1B-RDH14-LINC01376	intergenic_region	2.503	1.673	3.745	8.116e-06	2.937	1.906	4.524	1.035e-06	1.501	0.6925	3.255	0.3034
rs62125308	2	18949865	2p24.2	G/C	G	C	0.01755	0.0149	0.2097	0.2363	NT5C1B-RDH14-LINC01376	intergenic_region	2.503	1.673	3.745	8.116e-06	2.937	1.906	4.524	1.035e-06	1.501	0.6925	3.255	0.3034
rs55671488	2	18955750	2p24.2	C/G	C	G	0.3754	0.4187,0.0149	0.2117,0.2097	0.2839,0.2392	NT5C1B-RDH14-LINC01376	intergenic_region	#N/A	#N/A	#N/A	#N/A	#N/A	#N/A	#N/A	#N/A	#N/A	#N/A	#N/A	#N/A
rs72778914	2	18956173	2p24.2	C/T	C	T	0.0171	0.0129	0.0666	0.0504	NT5C1B-RDH14-LINC01376	intergenic_region	2.43	1.616	3.655	2e-05	2.828	1.824	4.386	3.391e-06	1.286	0.5603	2.951	0.553
rs4461260	2	18957434	2p24.2	A/G	A	G	0.0171	0.0129	0.0666	0.0504	NT5C1B-RDH14-LINC01376	intergenic_region	2.43	1.616	3.655	2e-05	2.828	1.824	4.386	3.391e-06	1.286	0.5603	2.951	0.553
rs7599089	2	18961849	2p24.2	T/C	T	C	0.01755	0.0149	0.2097	0.2392	NT5C1B-RDH14-LINC01376	intergenic_region	2.503	1.673	3.745	8.116e-06	2.937	1.906	4.524	1.035e-06	1.501	0.6925	3.255	0.3034
rs13339828	2	18961857	2p24.2	C/T	C	T	0.01755	0.0149	0.2107	0.2392	NT5C1B-RDH14-LINC01376	intergenic_region	2.503	1.673	3.745	8.116e-06	2.937	1.906	4.524	1.035e-06	1.501	0.6925	3.255	0.3034
rs7598977	2	18961960	2p24.2	A/G	A	G	0.01775	0.0149	0.2097	0.2392	NT5C1B-RDH14-LINC01376	intergenic_region	2.49	1.665	3.725	8.988e-06	2.923	1.897	4.502	1.141e-06	1.496	0.6899	3.242	0.3079
rs7601838	2	18962051	2p24.2	T/C	T	C	0.01772	0.0159	0.2097	0.2392	NT5C1B-RDH14-LINC01376	intergenic_region	2.446	1.636	3.656	1.299e-05	2.871	1.865	4.419	1.654e-06	1.479	0.6823	3.205	0.3216
rs6531115	2	18962275	2p24.2	T/G	T	G	0.01755	0.0149	0.2097	0.2392	NT5C1B-RDH14-LINC01376	intergenic_region	2.503	1.673	3.745	8.116e-06	2.937	1.906	4.524	1.035e-06	1.501	0.6925	3.255	0.3034
rs55734357	2	18962730	2p24.2	T/C	T	C	0.01755	0.0149	0.2097	0.2392	NT5C1B-RDH14-LINC01376	intergenic_region	2.503	1.673	3.745	8.116e-06	2.937	1.906	4.524	1.035e-06	1.501	0.6925	3.255	0.3034
rs56072534	2	18962814	2p24.2	T/C	T	C	0.01755	0.0149	0.2097	0.2392	NT5C1B-RDH14-LINC01376	intergenic_region	2.503	1.673	3.745	8.116e-06	2.937	1.906	4.524	1.035e-06	1.501	0.6925	3.255	0.3034
rs6740566	2	18963582	2p24.2	C/A	C	A	0.01755	0.0149	0.2097	0.2392	NT5C1B-RDH14-LINC01376	intergenic_region	2.503	1.673	3.745	8.116e-06	2.937	1.906	4.524	1.035e-06	1.501	0.6925	3.255	0.3034
rs6761721	2	18963985	2p24.2	T/C	T	C	0.01755	0.0149	0.2097	0.2392	NT5C1B-RDH14-LINC01376	intergenic_region	2.503	1.673	3.745	8.116e-06	2.937	1.906	4.524	1.035e-06	1.501	0.6925	3.255	0.3034
rs6758821	2	18964111	2p24.2	A/G	A	G	0.01755	0.0149	0.2097	0.2392	NT5C1B-RDH14-LINC01376	intergenic_region	2.503	1.673	3.745	8.116e-06	2.937	1.906	4.524	1.035e-06	1.501	0.6925	3.255	0.3034
rs6744060	2	18964172	2p24.2	C/G	C	G	0.01755	0.0149	0.2097	0.2392	NT5C1B-RDH14-LINC01376	intergenic_region	2.503	1.673	3.745	8.116e-06	2.937	1.906	4.524	1.035e-06	1.501	0.6925	3.255	0.3034
rs55961503	2	18964416	2p24.2	C/T	C	T	0.01759	0.0149	0.2107	0.2392	NT5C1B-RDH14-LINC01376	intergenic_region	2.503	1.673	3.745	8.116e-06	2.937	1.906	4.524	1.035e-06	1.501	0.6925	3.255	0.3034
rs62125342	2	18964788	2p24.2	C/A	C	A	0.01755	0.0149	0.2097	0.2392	NT5C1B-RDH14-LINC01376	intergenic_region	2.503	1.673	3.745	8.116e-06	2.937	1.906	4.524	1.035e-06	1.501	0.6925	3.255	0.3034
rs72778916	2	18964868	2p24.2	A/G	A	G	0.01755	0.0149	0.2097	0.2392	NT5C1B-RDH14-LINC01376	intergenic_region	2.503	1.673	3.745	8.116e-06	2.937	1.906	4.524	1.035e-06	1.501	0.6925	3.255	0.3034
rs72778917	2	18964898	2p24.2	C/G	C	G	0.01755	0.0149	0.2097	0.2392	NT5C1B-RDH14-LINC01376	intergenic_region	2.503	1.673	3.745	8.116e-06	2.937	1.906	4.524	1.035e-06	1.501	0.6925	3.255	0.3034
rs62125343	2	18964987	2p24.2	T/G	T	G	0.01755	0.0149	0.2097	0.2392	NT5C1B-RDH14-LINC01376	intergenic_region	2.503	1.673	3.745	8.116e-06	2.937	1.906	4.524	1.035e-06	1.501	0.6925	3.255	0.3034
rs62125344	2	18965023	2p24.2	T/C	T	C	0.01755	0.0149	0.2097	0.2378	NT5C1B-RDH14-LINC01376	intergenic_region	2.503	1.673	3.745	8.116e-06	2.937	1.906	4.524	1.035e-06	1.501	0.6925	3.255	0.3034
rs72778919	2	18965094	2p24.2	T/G	T	G	0.01755	0.0149	0.2097	0.2378	NT5C1B-RDH14-LINC01376	intergenic_region	2.503	1.673	3.745	8.116e-06	2.937	1.906	4.524	1.035e-06	1.501	0.6925	3.255	0.3034
rs62125345	2	18965225	2p24.2	C/T	C	T	0.01755	0.0149	0.2097	0.2378	NT5C1B-RDH14-LINC01376	intergenic_region	2.503	1.673	3.745	8.116e-06	2.937	1.906	4.524	1.035e-06	1.501	0.6925	3.255	0.3034
rs28565885	2	18965590	2p24.2	T/C	T	C	0.01755	0.0149	0.2097	0.2378	NT5C1B-RDH14-LINC01376	intergenic_region	2.503	1.673	3.745	8.116e-06	2.937	1.906	4.524	1.035e-06	1.501	0.6925	3.255	0.3034
rs7570160	2	18965760	2p24.2	G/C	G	C	0.01755	0.0149	0.2097	0.2406	NT5C1B-RDH14-LINC01376	intergenic_region	2.503	1.673	3.745	8.116e-06	2.937	1.906	4.524	1.035e-06	1.501	0.6925	3.255	0.3034
rs7558215	2	18965834	2p24.2	A/G	A	G	0.01755	0.0149	0.2097	0.2378	NT5C1B-RDH14-LINC01376	intergenic_region	2.503	1.673	3.745	8.116e-06	2.937	1.906	4.524	1.035e-06	1.501	0.6925	3.255	0.3034
rs7564105	2	18966272	2p24.2	T/A	T	A	0.01755	0.0149	0.2097	0.2378	NT5C1B-RDH14-LINC01376	intergenic_region	2.503	1.673	3.745	8.116e-06	2.937	1.906	4.524	1.035e-06	1.501	0.6925	3.255	0.3034
rs7564118	2	18966311	2p24.2	T/A	T	A	0.01755	0.0149	0.2097	0.2378	NT5C1B-RDH14-LINC01376	intergenic_region	2.503	1.673	3.745	8.116e-06	2.937	1.906	4.524	1.035e-06	1.501	0.6925	3.255	0.3034
rs4527200	2	18966837	2p24.2	C/A	C	A	0.01755	0.0149	0.2097	0.2378	NT5C1B-RDH14-LINC01376	intergenic_region	2.503	1.673	3.745	8.116e-06	2.937	1.906	4.524	1.035e-06	1.501	0.6925	3.255	0.3034
rs62125346	2	18967397	2p24.2	T/C	T	C	0.01758	0.0169	0.2117	0.2392	NT5C1B-RDH14-LINC01376	intergenic_region	2.503	1.673	3.745	8.116e-06	2.937	1.906	4.524	1.035e-06	1.501	0.6925	3.255	0.3034
rs62125347	2	18967442	2p24.2	C/T	C	T	0.01755	0.0149	0.2097	0.2378	NT5C1B-RDH14-LINC01376	intergenic_region	2.503	1.673	3.745	8.116e-06	2.937	1.906	4.524	1.035e-06	1.501	0.6925	3.255	0.3034
rs72778926	2	18968019	2p24.2	A/T	A	T	0.01711	0.0129	0.0666	0.0504	NT5C1B-RDH14-LINC01376	intergenic_region	2.43	1.616	3.655	2e-05	2.828	1.824	4.386	3.391e-06	1.286	0.5603	2.951	0.553
rs28496145	2	18968754	2p24.2	A/T	A	T	0.01712	0.0129	0.0666	0.0533	NT5C1B-RDH14-LINC01376	intergenic_region	2.43	1.616	3.655	2e-05	2.828	1.824	4.386	3.391e-06	1.286	0.5603	2.951	0.553
rs28628564	2	18968778	2p24.2	G/T	G	T	0.01712	0.0129	0.0666	0.0533	NT5C1B-RDH14-LINC01376	intergenic_region	2.43	1.616	3.655	2e-05	2.828	1.824	4.386	3.391e-06	1.286	0.5603	2.951	0.553
rs4832621	2	18969220	2p24.2	T/A	T	A	0.01755	0.0149	0.2107	0.2378	NT5C1B-RDH14-LINC01376	intergenic_region	2.503	1.673	3.745	8.116e-06	2.937	1.906	4.524	1.035e-06	1.501	0.6925	3.255	0.3034
rs4832622	2	18969347	2p24.2	A/G	A	G	0.01755	0.0149	0.2107	0.2378	NT5C1B-RDH14-LINC01376	intergenic_region	2.503	1.673	3.745	8.116e-06	2.937	1.906	4.524	1.035e-06	1.501	0.6925	3.255	0.3034
rs116431818	2	18969489	2p24.2	G/A	G	A	0.01711	0.0129	0.0666	0.0504	NT5C1B-RDH14-LINC01376	intergenic_region	2.43	1.616	3.655	2e-05	2.828	1.824	4.386	3.391e-06	1.286	0.5603	2.951	0.553
rs4832624	2	18969491	2p24.2	C/T	C	T	0.01756	0.0149	0.2157	0.245	NT5C1B-RDH14-LINC01376	intergenic_region	2.503	1.673	3.745	8.116e-06	2.937	1.906	4.524	1.035e-06	1.501	0.6925	3.255	0.3034
rs4832625	2	18969492	2p24.2	A/G	A	G	0.01756	0.0149	0.2157	0.245	NT5C1B-RDH14-LINC01376	intergenic_region	2.503	1.673	3.745	8.116e-06	2.937	1.906	4.524	1.035e-06	1.501	0.6925	3.255	0.3034
rs3916751	2	18970670	2p24.2	G/T	G	T	0.01757	0.0149	0.2157	0.2522	NT5C1B-RDH14-LINC01376	intergenic_region	2.503	1.673	3.745	8.116e-06	2.937	1.906	4.524	1.035e-06	1.501	0.6925	3.255	0.3034
rs55859655	2	18970697	2p24.2	G/A	G	A	0.01711	0.0129	0.0666	0.0504	NT5C1B-RDH14-LINC01376	intergenic_region	2.43	1.616	3.655	2e-05	2.828	1.824	4.386	3.391e-06	1.286	0.5603	2.951	0.553
rs62125350	2	18970964	2p24.2	G/A	G	A	0.01757	0.0149	0.2167	0.2522	NT5C1B-RDH14-LINC01376	intergenic_region	2.503	1.673	3.745	8.116e-06	2.937	1.906	4.524	1.035e-06	1.501	0.6925	3.255	0.3034
rs4371357	2	18971405	2p24.2	G/A	G	A	0.01757	0.0149	0.2157	0.2522	NT5C1B-RDH14-LINC01376	intergenic_region	2.503	1.673	3.745	8.116e-06	2.937	1.906	4.524	1.035e-06	1.501	0.6925	3.255	0.3034
rs56350710	2	18971954	2p24.2	T/C	T	C	0.01757	0.0149	0.2157	0.2522	NT5C1B-RDH14-LINC01376	intergenic_region	2.503	1.673	3.745	8.116e-06	2.937	1.906	4.524	1.035e-06	1.501	0.6925	3.255	0.3034
rs56156231	2	18972039	2p24.2	G/T	G	T	0.01757	0.0149	0.2157	0.2522	NT5C1B-RDH14-LINC01376	intergenic_region	2.503	1.673	3.745	8.116e-06	2.937	1.906	4.524	1.035e-06	1.501	0.6925	3.255	0.3034
rs55816860	2	18972133	2p24.2	G/A	G	A	0.01712	0.0129	0.0666	0.0533	NT5C1B-RDH14-LINC01376	intergenic_region	2.43	1.616	3.655	2e-05	2.828	1.824	4.386	3.391e-06	1.286	0.5603	2.951	0.553
rs72778929	2	18972151	2p24.2	A/G	A	G	0.01757	0.0149	0.2157	0.2522	NT5C1B-RDH14-LINC01376	intergenic_region	2.503	1.673	3.745	8.116e-06	2.937	1.906	4.524	1.035e-06	1.501	0.6925	3.255	0.3034
rs72778930	2	18973522	2p24.2	T/C	T	C	0.01711	0.0129	0.0666	0.0504	NT5C1B-RDH14-LINC01376	intergenic_region	2.43	1.616	3.655	2e-05	2.828	1.824	4.386	3.391e-06	1.286	0.5603	2.951	0.553
rs72778935	2	18979776	2p24.2	T/G	T	G	0.01691	0.0109	0.0368	0.0418	NT5C1B-RDH14-LINC01376	intergenic_region	2.381	1.575	3.6	3.912e-05	2.748	1.76	4.291	8.744e-06	1.312	0.5717	3.012	0.5216
rs72778936	2	18980224	2p24.2	C/T	C	T	0.01691	0.0109	0.0368	0.0418	NT5C1B-RDH14-LINC01376	intergenic_region	2.381	1.575	3.6	3.912e-05	2.748	1.76	4.291	8.744e-06	1.312	0.5717	3.012	0.5216
rs72778942	2	18989486	2p24.2	A/C	A	C	0.01691	0.0109	0.0368	0.0504	NT5C1B-RDH14-LINC01376	intergenic_region	2.381	1.575	3.6	3.912e-05	2.748	1.76	4.291	8.744e-06	1.312	0.5717	3.012	0.5216
rs56047008	2	18992240	2p24.2	C/A	C	A	0.0169	0.0109	0.0368	0.0418	NT5C1B-RDH14-LINC01376	intergenic_region	2.381	1.575	3.6	3.912e-05	2.748	1.76	4.291	8.744e-06	1.312	0.5717	3.012	0.5216
rs55722867	2	18992880	2p24.2	A/G	A	G	0.0169	0.0109	0.0368	0.0418	NT5C1B-RDH14-LINC01376	intergenic_region	2.381	1.575	3.6	3.912e-05	2.748	1.76	4.291	8.744e-06	1.312	0.5717	3.012	0.5216
rs72778946	2	18993495	2p24.2	T/A	T	A	0.0169	0.0109	0.0368	0.0418	NT5C1B-RDH14-LINC01376	intergenic_region	2.381	1.575	3.6	3.912e-05	2.748	1.76	4.291	8.744e-06	1.312	0.5717	3.012	0.5216
rs72778950	2	18996968	2p24.2	C/T	C	T	0.01584	0.0109	0.0368	0.0418	NT5C1B-RDH14-LINC01376	intergenic_region	2.461	1.615	3.75	2.77e-05	2.808	1.782	4.425	8.535e-06	1.399	0.6092	3.214	0.4285
rs147733893	2	155401107	2q24.1	G/A	G	A	0.03517	0.0228	0.002	0.1268	LOC100144595-KCNJ3	intergenic_region	1.156	0.821	1.629	0.4057	0.6787	0.4208	1.095	0.1121	2.701	1.756	4.156	6.128e-06
rs148981288	2	155409847	2q24.1	G/A	G	A	0.0326	0.0208	0.002	0.1282	LOC100144595-KCNJ3	intergenic_region	1.223	0.861	1.737	0.2612	0.7146	0.4375	1.167	0.1794	2.851	1.841	4.416	2.694e-06
rs148894474	2	191680330	2q32.2	A/C	A	C	0.0324	0.0298	0	0	NAB1-GLS	intergenic_region	1.692	1.241	2.307	0.0008803	2.171	1.567	3.007	3.109e-06	0.5542	0.2444	1.257	0.1577
rs117455638	2	191695140	2q32.2	A/G	A	G	0.03234	0.0298	0	0	NAB1-GLS	intergenic_region	1.728	1.271	2.351	0.0004915	2.164	1.563	2.997	3.385e-06	0.6492	0.3034	1.389	0.2658
rs4675242	2	202855194	2q33.1	A/G	A	G	0.268	0.2728	0.1879	0.2911	CDK15-FZD7	intergenic_region	1.382	1.197	1.596	9.824e-06	1.352	1.146	1.594	0.000339	1.379	1.081	1.759	0.009725
rs11685304	2	202856406	2q33.1	C/T	C	T	0.2525	0.25	0.1879	0.2176	CDK15-FZD7	intergenic_region	1.404	1.214	1.623	4.803e-06	1.367	1.157	1.615	0.0002452	1.418	1.109	1.813	0.005326
rs140225704	3	186507129	3q27.3	T/G	T	G	0.0104	0.0169	0	0	EIF4A2	3_prime_UTR_variant	2.806	1.696	4.641	5.862e-05	1.577	0.8081	3.077	0.1817	4.606	2.404	8.826	4.164e-06
rs543659530	4	30846426	4p15.1	G/A	G	A	0.01287	0.002	0	0	PCDH7	intron_variant	2.948	1.895	4.586	1.612e-06	2.551	1.53	4.253	0.0003293	3.021	1.544	5.911	0.001246
rs73250983	4	54579459	4q12	G/A	G	A	0.0303	0.0248	0.0646	0.0331	LOC100506444	intron_variant	1.677	1.202	2.339	0.00232	0.9541	0.6008	1.515	0.8422	3.012	1.948	4.657	7.117e-07
rs66529708	4	54581990	4q12	T/C	T	C	0.03051	0.0248	0.0656	0.0375	LOC100506444	intron_variant	1.664	1.194	2.321	0.002672	0.9481	0.597	1.506	0.8212	2.992	1.935	4.626	8.262e-07
rs376901837	4	54592186	4q12	C/A	C	A	0.03147	0.0327	0.007	0.0043	LOC100506444	intron_variant	1.605	1.152	2.236	0.005174	0.918	0.5782	1.458	0.717	2.898	1.874	4.481	1.699e-06
rs201936431	4	54593752	4q12	G/A	G	A	0.04646	0.0605	0.1093	0.062	LOC100506444	intron_variant	1.4	1.058	1.853	0.01865	0.8792	0.6018	1.284	0.5055	2.497	1.71	3.646	2.148e-06
rs3947804	4	54595696	4q12	G/C	G	C	0.4687	0.4067,0.0317	0.2425,0.007	0.2651,0.0043	LOC100506444	intron_variant	#N/A	#N/A	#N/A	#N/A	#N/A	#N/A	#N/A	#N/A	#N/A	#N/A	#N/A	#N/A
rs9312645	4	54596025	4q12	G/A	G	A	0.04647	0.0605	0.1093	0.062	LOC100506444	intron_variant	1.4	1.058	1.853	0.01865	0.8792	0.6018	1.284	0.5055	2.497	1.71	3.646	2.148e-06
rs3762881	4	54602710	4q12	T/A	T	A	0.0314	0.0327	0.007	0.0043	LOC100506444	downstream_gene_variant	1.605	1.152	2.236	0.005174	0.918	0.5782	1.458	0.717	2.898	1.874	4.481	1.699e-06
rs146397235	4	73358246	4q13.3	C/T	C	T	0.01178	0.0109	0	0	ADAMTS3	intron_variant	2.892	1.847	4.527	3.444e-06	3.412	2.117	5.497	4.609e-07	2.034	0.9289	4.454	0.07579
rs77888609	4	97669326	4q22.3	G/A	G	A	0.01251	0.0089	0	0	PDHA2-STPG2-AS1	intergenic_region	2.426	1.52	3.871	0.0002018	1.436	0.7666	2.689	0.2586	4.313	2.388	7.79	1.255e-06
rs79419959	4	97723474	4q22.3	C/T	C	T	0.01243	0.0079	0	0	PDHA2-STPG2-AS1	intergenic_region	2.395	1.507	3.807	0.0002205	1.427	0.7642	2.664	0.2644	4.235	2.358	7.605	1.357e-06
rs117264960	4	97943838	4q22.3	C/T	C	T	0.01797	0.0089	0	0	PDHA2-STPG2-AS1	intergenic_region	2.254	1.549	3.28	2.156e-05	1.591	0.9956	2.542	0.05218	3.475	2.092	5.771	1.494e-06
rs144192875	4	137654649	4q28.3	C/T	C	T	0.02281	0.0099	0	0	LINC00613-LOC729307	intergenic_region	2.339	1.636	3.345	3.175e-06	2.381	1.596	3.551	2.123e-05	1.772	0.949	3.311	0.07254
rs150497944	4	137665199	4q28.3	G/A	G	A	0.01741	0.0079	0	0	LINC00613-LOC729307	intergenic_region	2.509	1.683	3.741	6.308e-06	2.561	1.64	3.999	3.512e-05	1.892	0.9469	3.779	0.07102
rs140579730	4	137720686	4q28.3	A/G	A	G	0.01745	0.0079	0	0	LINC00613-LOC729307	intergenic_region	2.497	1.675	3.723	7.105e-06	2.548	1.632	3.978	3.892e-05	1.883	0.9426	3.762	0.07305
rs13103455	4	164744895	4q32.2	T/C	T	C	0.02127	0.0278	0.4245	0.2867	MARCHF1	intron_variant	1.755	1.194	2.58	0.004224	1.071	0.6368	1.8	0.7965	3.159	1.908	5.23	7.763e-06
rs149608518	4	165472675	4q32.2	C/T	C	T	0.01035	0.0079	0	0	MARCH1-LINC01207	intergenic_region	2.68	1.639	4.384	8.552e-05	1.425	0.7313	2.775	0.2982	5.587	3.086	10.12	1.337e-08
rs6552940	4	186868967	4q35.1	T/G	T	G	0.3552	0.6429	0.6292	0.5086	SORBS2	intron_variant	1.281	1.118	1.469	0.0003832	1.431	1.224	1.674	7.321e-06	0.8596	0.6727	1.098	0.2263
rs555875634	5	1664199	5p15.33	C/T	C	T	0.0105	0.006	0.002	0	LOC728613-MIR4277	intergenic_region	2.189	1.331	3.6	0.002028	1.243	0.635	2.431	0.526	4.209	2.235	7.924	8.534e-06
rs112706023	5	1664201	5p15.33	T/C	T	C	0.0105	0.006	0.002	0	LOC728613-MIR4277	intergenic_region	2.189	1.331	3.6	0.002028	1.243	0.635	2.431	0.526	4.209	2.235	7.924	8.534e-06
rs11743474	5	67099307	5q13.1	A/C	A	C	0.09698	0.1131	0.165	0.1816	LOC101928858	downstream_gene_variant	1.238	1	1.531	0.05	0.9637	0.7406	1.254	0.7828	2.083	1.528	2.841	3.533e-06
rs2431080	5	150718874	5q33.1	A/C	A	C	0.0101	0.9851	0.5755	0.7089	SLC36A2	intron_variant	1.712	0.9945	2.948	0.05238	0.576	0.2304	1.44	0.238	4.484	2.374	8.472	3.785e-06
rs4646851	6	24537641	6p22.3	G/A	G	A	0.01117	0.0089	0	0	ALDH5A1	downstream_gene_variant	2.219	1.412	3.487	0.000552	2.978	1.861	4.765	5.415e-06	0.6815	0.2141	2.17	0.5164
rs4714494	6	41569056	6p21.1	C/G	C	G	0.1882	0.1915,0.0179	0.0388,0.001	0.1556,0.0029	FOXP4	3_prime_UTR_variant	#N/A	#N/A	#N/A	#N/A	#N/A	#N/A	#N/A	#N/A	#N/A	#N/A	#N/A	#N/A
rs112165107	6	41569403	6p21.1	G/A	G	A	0.01113	0.0179	0	0.0014	FOXP4	3_prime_UTR_variant	2.154	1.298	3.576	0.002989	1.166	0.5783	2.351	0.6677	4.22	2.258	7.886	6.399e-06
rs7750833	6	41595686	6p21.1	G/C	G	C	0.01201	0.0258	0.0398	0.049	FOXP4-MDFI	intergenic_region	1.862	1.131	3.065	0.01455	0.9147	0.4429	1.889	0.8097	3.96	2.166	7.242	7.827e-06
rs73418040	6	41595904	6p21.1	G/T	G	T	0.0121	0.0248	0.0388	0.0447	FOXP4-MDFI	intergenic_region	1.852	1.125	3.048	0.01539	0.9107	0.441	1.881	0.8004	3.938	2.154	7.199	8.469e-06
rs9474997	6	54640676	6p12.1	T/C	T	C	0.1735	0.1905	0.4155	0.2406	TINAG-FAM83B	intergenic_region	1.43	1.215	1.683	1.627e-05	1.514	1.26	1.819	9.845e-06	1.082	0.8059	1.453	0.5995
rs6922162	6	54688131	6p12.1	G/A	G	A	0.1772	0.1954	0.4513	0.2695	TINAG-FAM83B	intergenic_region	1.415	1.204	1.663	2.469e-05	1.515	1.262	1.817	8.02e-06	1.041	0.7755	1.399	0.7873
rs6922543	6	54688358	6p12.1	G/A	G	A	0.1772	0.1954	0.4503	0.2695	TINAG-FAM83B	intergenic_region	1.414	1.204	1.662	2.552e-05	1.514	1.262	1.816	8.262e-06	1.041	0.775	1.398	0.7899
rs76411901	6	139215005	6q24.1	A/T	A	T	0.153	0.1716	0.001	0.0072	ECT2L	intron_variant	0.7235	0.5927	0.8831	0.001461	0.5589	0.4344	0.7191	6.051e-06	1.127	0.8336	1.524	0.4369
rs6570296	6	139271315	6q24.1	T/C	T	C	0.2735	0.2688	0.173	0.1643	REPS1	intron_variant	0.7205	0.615	0.8441	4.933e-05	0.6529	0.5411	0.7878	8.6e-06	0.8815	0.6789	1.145	0.3439
rs77613698	6	139282744	6q24.1	G/A	G	A	0.2484	0.248	0.0209	0.0187	REPS1	intron_variant	0.7172	0.6091	0.8446	6.735e-05	0.6323	0.5198	0.7691	4.484e-06	0.9174	0.7031	1.197	0.5252
rs3813333	6	139309534	6q24.1	G/A	G	A	0.2697	0.2748	0.17	0.1254	REPS1	upstream_gene_variant	0.6986	0.5955	0.8196	1.077e-05	0.6405	0.5301	0.7737	3.846e-06	0.8414	0.6459	1.096	0.2005
rs9389642	6	139311365	6q24.1	C/T	C	T	0.2645	0.2669	0.17	0.1268	REPS1	upstream_gene_variant	0.7007	0.5964	0.8233	1.528e-05	0.6342	0.5237	0.768	3.123e-06	0.8662	0.6645	1.129	0.2884
rs13195460	6	139496782	6q24.1	T/G	T	G	0.1268	0.1806	0.1461	0.0648	HECA	intron_variant	1.383	1.148	1.667	0.0006595	1.676	1.366	2.056	7.629e-07	0.8952	0.624	1.284	0.5475
rs529583264	7	1169051	7p22.3	C/G	C	G	0.03205	0.0397,0.0317	0.0308,0.2048	0.0317,0.2003	C7orf50	intron_variant	1.443	1.017	2.047	0.03979	0.7318	0.4408	1.215	0.2274	2.995	1.901	4.72	2.261e-06
rs12666678	7	1196675	7p22.3	G/C	G	C	0.1485	0.1597	0.1243	0.17	LOC101927021	upstream_gene_variant	1.126	0.9342	1.356	0.2133	0.8135	0.6428	1.03	0.08581	2.013	1.528	2.65	6.307e-07
rs2893552	7	38155563	7p14.1	A/G	A	G	0.289	0.3065	0.3837	0.3905	EPDR1-STARD3NL	intergenic_region	1.062	0.9181	1.228	0.4187	0.8451	0.7096	1.006	0.05904	1.726	1.366	2.18	4.793e-06
rs6460546	7	69913174	7q11.22	T/C	T	C	0.1372	0.1369	0.0368	0.0303	AUTS2	intron_variant	1.255	1.051	1.5	0.01232	0.965	0.7749	1.202	0.7499	1.87	1.424	2.456	6.732e-06
rs6460547	7	69913390	7q11.22	A/C	A	C	0.1372	0.1369	0.0368	0.0303	AUTS2	intron_variant	1.256	1.051	1.5	0.01213	0.9657	0.7756	1.202	0.755	1.87	1.424	2.455	6.731e-06
rs7789284	7	69913762	7q11.22	T/G	T	G	0.1373	0.1369	0.0368	0.0303	AUTS2	intron_variant	1.256	1.051	1.5	0.01213	0.9657	0.7756	1.202	0.755	1.87	1.424	2.455	6.731e-06
rs184072253	7	86927203	7q21.12	G/A	G	A	0.01352	0.003	0	0	TMEM243-TP53TG1	intergenic_region	1.356	0.8072	2.277	0.2499	0.5039	0.2047	1.24	0.1359	3.87	2.174	6.889	4.242e-06
rs62470196	7	91151063	7q21.13	G/A	G	A	0.08561	0.0496	0.2237	0.1499	FZD1-MTERF1	intergenic_region	1.612	1.306	1.99	8.733e-06	1.595	1.255	2.028	0.0001361	1.438	1.006	2.054	0.04602
rs66879477	7	91151333	7q21.13	T/C	T	C	0.08616	0.0496	0.2256	0.1571	FZD1-MTERF1	intergenic_region	1.613	1.308	1.99	8.106e-06	1.579	1.242	2.008	0.0001906	1.471	1.034	2.094	0.03206
rs67352789	7	91152618	7q21.13	T/C	T	C	0.08552	0.0496	0.2256	0.1484	FZD1-MTERF1	intergenic_region	1.615	1.309	1.994	8.049e-06	1.598	1.257	2.031	0.0001287	1.44	1.008	2.057	0.04505
rs62470200	7	91152721	7q21.13	G/T	G	T	0.08632	0.0496	0.2237	0.1571	FZD1-MTERF1	intergenic_region	1.614	1.308	1.991	7.925e-06	1.58	1.243	2.009	0.000188	1.471	1.034	2.094	0.03193
rs35214555	7	91153424	7q21.13	G/A	G	A	0.08548	0.0496	0.2237	0.1484	FZD1-MTERF1	intergenic_region	1.615	1.309	1.994	8.049e-06	1.598	1.257	2.031	0.0001287	1.44	1.008	2.057	0.04505
rs2888836	7	91153490	7q21.13	G/A	G	A	0.08603	0.0496	0.2237	0.1571	FZD1-MTERF1	intergenic_region	1.616	1.31	1.994	7.472e-06	1.582	1.244	2.011	0.0001805	1.473	1.035	2.097	0.03134
rs62470201	7	91153663	7q21.13	T/C	T	C	0.08602	0.0496	0.2256	0.1571	FZD1-MTERF1	intergenic_region	1.616	1.31	1.994	7.472e-06	1.582	1.244	2.011	0.0001805	1.473	1.035	2.097	0.03134
rs17691071	7	91156009	7q21.13	A/G	A	G	0.08715	0.0506	0.2256	0.1484	FZD1-MTERF1	intergenic_region	1.63	1.325	2.005	3.801e-06	1.574	1.241	1.996	0.0001822	1.522	1.078	2.15	0.01702
rs57544123	7	91156102	7q21.13	G/A	G	A	0.08685	0.0506	0.2256	0.1571	FZD1-MTERF1	intergenic_region	1.634	1.327	2.013	3.824e-06	1.595	1.257	2.024	0.0001221	1.491	1.052	2.116	0.02498
rs62470204	7	91160708	7q21.13	A/C	A	C	0.08676	0.0506	0.2256	0.147	FZD1-MTERF1	intergenic_region	1.628	1.321	2.005	4.697e-06	1.606	1.266	2.036	9.499e-05	1.455	1.022	2.07	0.0373
rs112631465	7	91162827	7q21.13	C/T	C	T	0.08649	0.0506	0.2256	0.1484	FZD1-MTERF1	intergenic_region	1.608	1.305	1.982	8.494e-06	1.599	1.261	2.029	0.0001104	1.419	0.9943	2.025	0.0538
rs17691129	7	91167602	7q21.13	A/G	A	G	0.08619	0.0506	0.2107	0.1455	FZD1-MTERF1	intergenic_region	1.639	1.33	2.02	3.631e-06	1.616	1.273	2.051	7.939e-05	1.465	1.028	2.086	0.0345
rs62473335	7	109270171	7q31.1	T/C	T	C	0.01981	0.0417	0.1551	0.1686	C7orf66-EIF3IP1	intergenic_region	2.373	1.62	3.476	9.055e-06	2.056	1.319	3.205	0.00146	2.934	1.682	5.12	0.000151
rs146779282	7	154376303	7q36.2	T/C	T	C	0.01299	0.005	0	0	DPP6	intron_variant	2.707	1.735	4.224	1.138e-05	2.983	1.844	4.826	8.526e-06	1.369	0.5524	3.391	0.4978
rs184020833	7	158888728	7q36.3	C/G	C	G	0.02613	0.0218	0	0	VIPR2	intron_variant	1.566	1.079	2.273	0.01825	1.103	0.685	1.775	0.6875	3.062	1.876	4.999	7.623e-06
rs75970667	8	6881216	8p23.1	T/C	T	C	0.05579	0.0367	0	0	DEFA11P	downstream_gene_variant	1.448	1.116	1.878	0.005306	1.064	0.7664	1.476	0.7122	2.361	1.635	3.409	4.538e-06
rs631290	8	16643823	8p22	A/G	A	G	0.2762	0.1825	0.0835	0.1052	MSR1-FGF20	intergenic_region	1.244	1.074	1.44	0.00351	1.047	0.8809	1.244	0.6038	1.822	1.434	2.315	9.234e-07
rs535035513	8	55413221	8q11.23	A/T	A	T	0.01407	0.003	0	0	SOX17-RP1	intergenic_region	2.929	1.82	4.714	9.657e-06	3.122	1.856	5.252	1.776e-05	2.001	0.8582	4.663	0.1083
rs149551507	8	57284955	8q12.1	A/C	A	C	0.01445	0.0109	0	0	SDR16C6P	downstream_gene_variant	1.934	1.192	3.138	0.007518	1.021	0.5118	2.037	0.9529	4.043	2.225	7.347	4.573e-06
rs11781353	8	71648843	8q13.3	A/G	A	G	0.3673	0.3641	0.671	0.7522	XKR9	downstream_gene_variant	0.8712	0.7577	1.002	0.05307	1.07	0.9143	1.252	0.3994	0.539	0.413	0.7036	5.454e-06
rs12541375	8	71719315	8q13.3	G/C	G	C	0.3802	0.3839	0.6769	0.7637	XKR9-EYA1	intergenic_region	0.871	0.7593	0.9992	0.0487					0.5565	0.4296	0.7208	9.008e-06
rs4258038	8	71720617	8q13.3	T/C	T	C	0.38	0.3839	0.664	0.7622	XKR9-EYA1	intergenic_region	0.8715	0.7596	0.9997	0.04955					0.5566	0.4296	0.721	9.101e-06
rs3098897	8	71816255	8q13.3	T/C	T	C	0.3795	0.3849	0.6769	0.7637	XKR9-EYA1	intergenic_region	0.8593	0.7486	0.9863	0.03111	1.044	0.8932	1.219	0.5911	0.5569	0.4298	0.7217	9.606e-06
rs3103858	8	71842564	8q13.3	T/C	T	C	0.3801	0.3859	0.6769	0.7565	XKR9-EYA1	intergenic_region	0.8621	0.7512	0.9894	0.03467	1.048	0.8974	1.224	0.5523	0.5563	0.4293	0.7208	9.141e-06
rs3103849	8	71861897	8q13.3	A/G	A	G	0.3798	0.3849	0.6769	0.7622	XKR9-EYA1	intergenic_region	0.8604	0.7495	0.9876	0.03259	1.047	0.8958	1.223	0.5656	0.5548	0.428	0.719	8.495e-06
rs3110267	8	71885578	8q13.3	C/T	C	T	0.3806	0.3829	0.6769	0.7651	XKR9-EYA1	intergenic_region	0.8622	0.7513	0.9894	0.03476	1.05	0.899	1.227	0.5377	0.5537	0.4273	0.7175	7.798e-06
rs1018015	8	71919570	8q13.3	C/T	C	T	0.3776	0.378	0.675	0.7622	XKR9-EYA1	intergenic_region	0.8666	0.755	0.9947	0.04177	1.052	0.9007	1.229	0.5208	0.551	0.4247	0.7149	7.231e-06
rs2201249	8	71923241	8q13.3	G/A	G	A	0.3984	0.3968	0.6759	0.7622	XKR9-EYA1	intergenic_region	0.8615	0.7513	0.9877	0.0326	1.041	0.8917	1.215	0.6109	0.5626	0.4361	0.7258	9.59e-06
rs4644293	8	71950861	8q13.3	A/T	A	T	0.3769	0.622	0.3241	0.2378	XKR9-EYA1	intergenic_region	0.8723	0.7599	1.001	0.05217	1.059	0.9065	1.237	0.4697	0.5543	0.4272	0.7192	8.939e-06
rs79679798	8	109770503	8q23.1	A/G	A	G	0.02579	0.0387	0.001	0	TMEM74	intron_variant	1.832	1.289	2.603	0.0007326	1.185	0.7465	1.88	0.4718	3.246	2.032	5.187	8.48e-07
rs148382232	9	29190178	9p21.2	G/A	G	A	0.0484	0.0516	0	0	LINGO2	intron_variant	1.24	0.932	1.651	0.1396	0.8482	0.5836	1.233	0.3883	2.432	1.658	3.568	5.429e-06
rs17494333	9	74828973	9q21.13	A/G	A	G	0.1512	0.128	0.329	0.4467	GDA	intron_variant	1.19	0.9923	1.427	0.06063	0.9129	0.7301	1.142	0.4244	1.937	1.474	2.546	2.127e-06
rs116946228	9	83555253	9q21.32	A/G	A	G	0.01331	0.0079	0.006	0	LINC01507-TLE1	intergenic_region	2.638	1.74	4.001	4.974e-06	2.269	1.407	3.659	0.0007766	2.412	1.255	4.633	0.008223
rs189233549	9	120127681	9q33.1	A/G	A	G	0.01224	0.004	0	0	ASTN2	intron_variant	2.068	1.282	3.337	0.002901	1.579	0.8727	2.856	0.1311	3.907	2.148	7.107	8.05e-06
rs142671265	10	5747174	10p15.1	A/G	A	G	0.01383	0.0079	0	0	FAM208B	intron_variant	1.969	1.186	3.269	0.008831	0.9329	0.4456	1.953	0.8537	4.323	2.345	7.97	2.721e-06
rs145992761	10	5815594	10p15.1	A/G	A	G	0.01414	0.0089	0	0	GDI2	intron_variant	1.969	1.186	3.269	0.008781	0.9332	0.4459	1.953	0.8545	4.327	2.348	7.976	2.661e-06
rs4747862	10	10542851	10p14	A/C	A	C	0.06349	0.1091	0.3579	0.2608	CELF2	intron_variant	1.268	0.9792	1.642	0.07177	0.8694	0.6191	1.221	0.4193	2.243	1.57	3.203	8.96e-06
rs191145276	10	79055515	10q22.3	C/T	C	T	0.04028	0	0	0	KCNMA1	intron_variant	1.423	1.051	1.927	0.0225	0.9711	0.6526	1.445	0.8849	2.525	1.678	3.798	8.756e-06
rs16934486	10	79057946	10q22.3	C/T	C	T	0.03777	0.0437	0	0.0029	KCNMA1	intron_variant	1.509	1.107	2.057	0.009205	1.04	0.6955	1.554	0.8498	2.671	1.752	4.072	4.919e-06
rs117920745	10	99723623	10q24.2	G/A	G	A	0.01363	0.0268	0.001	0	CRTAC1	intron_variant	1.838	1.135	2.977	0.01333	0.8573	0.4138	1.776	0.6786	4.377	2.435	7.867	8.026e-07
rs117395343	10	99827743	10q24.2	C/T	C	T	0.01239	0.0119	0	0	CRTAC1-R3HCC1L	intergenic_region	1.91	1.135	3.214	0.01484	0.7711	0.3345	1.778	0.5419	4.481	2.386	8.415	3.085e-06
rs58973706	10	99868030	10q24.2	A/G	A	G	0.01479	0.0298	0	0	CRTAC1-R3HCC1L	intergenic_region	1.854	1.165	2.95	0.009214	0.7767	0.3752	1.608	0.4961	4.565	2.622	7.949	8.065e-08
rs375800732	10	110072896	10q25.1	G/C	G	C	0.1258	0.1161	0.4374	0.2968	LINC01435-XPNPEP1	intergenic_region	1.418	1.18	1.704	0.0001933	1.602	1.306	1.964	6.19e-06	0.9261	0.6508	1.318	0.6699
rs55724440	11	47998820	11p11.2	T/C	T	C	0.06457	0	0	0	PTPRJ	upstream_gene_variant	1.535	1.217	1.937	0.0003029	1.792	1.39	2.31	6.612e-06	0.9104	0.5683	1.458	0.6962
rs776972026	11	89938606	11q14.3	T/A	T	A	0.01058	0	0	0	CHORDC1	intron_variant	2.953	1.876	4.648	2.868e-06	2.082	1.208	3.589	0.008268	3.408	1.844	6.297	9.097e-05
rs534128177	11	90188847	11q14.3	A/T	A	T	0.0168	0.003	0	0	DISC1FP1	intron_variant	2.446	1.657	3.612	6.807e-06	1.834	1.139	2.953	0.01263	2.942	1.682	5.144	0.0001549
rs35016586	12	18438891	12p12.3	C/T	C	T	0.04604	0.0248	0.1282	0.0749	PIK3C2G	intron_variant	1.47	1.103	1.959	0.00857	1.049	0.7267	1.514	0.7989	2.481	1.66	3.708	9.35e-06
rs1314503368	12	23309379	12p12.1	A/C	A	C	0.0119	0	0	0	ETNK1-LOC101928441	intergenic_region	1.255	1.028	1.533	0.02574	0.9848	0.7699	1.26	0.9028	2.032	1.514	2.726	2.267e-06
rs77422815	12	23502814	12p12.1	T/C	T	C	0.02386	0.0208	0	0	LOC101928441-SOX5	intergenic_region	1.412	0.9631	2.071	0.07718	0.9808	0.5927	1.623	0.9398	3.03	1.874	4.899	6.087e-06
rs117036648	12	24117889	12p12.1	G/A	G	A	0.03918	0.0327	0.0189	0.0101	SOX5	intron_variant	1.397	1.014	1.926	0.04111	0.8265	0.5304	1.288	0.3997	2.656	1.738	4.057	6.282e-06
rs139828467	12	24121219	12p12.1	A/C	A	C	0.039	0.0327	0.0189	0.0101	SOX5	intron_variant	1.41	1.023	1.945	0.03595	0.8332	0.5347	1.299	0.4203	2.677	1.753	4.091	5.251e-06
rs146225858	12	24121769	12p12.1	G/A	G	A	0.03899	0.0327	0.0189	0.0101	SOX5	intron_variant	1.41	1.023	1.945	0.03595	0.8332	0.5347	1.299	0.4203	2.677	1.753	4.091	5.251e-06
rs139010242	12	24125512	12p12.1	C/T	C	T	0.04064	0.0327	0.0199	0.0159	SOX5	intron_variant	1.353	0.986	1.857	0.06108	0.7858	0.505	1.223	0.2852	2.619	1.729	3.966	5.473e-06
rs7297782	12	24128283	12p12.1	A/T	A	T	0.04496	0.0437	0.0318	0.0173	SOX5	intron_variant	1.35	0.9956	1.83	0.05341	0.7879	0.5157	1.204	0.2702	2.603	1.742	3.888	3e-06
rs79618454	12	24128794	12p12.1	G/A	G	A	0.03959	0.0327	0.0308	0.0144	SOX5	intron_variant	1.401	1.016	1.931	0.03966	0.8282	0.5315	1.291	0.4049	2.662	1.742	4.067	5.971e-06
rs17401474	12	24138390	12p12.1	T/C	T	C	0.03976	0.0327	0.0308	0.0144	SOX5	intron_variant	1.399	1.017	1.924	0.03879	0.8466	0.5479	1.308	0.4533	2.722	1.793	4.134	2.633e-06
rs77290633	12	82371459	12q21.31	T/C	T	C	0.01102	0.0079	0	0	LOC101928449	intron_variant	2.483	1.528	4.034	0.0002393	1.659	0.9075	3.033	0.1001	4.247	2.301	7.84	3.757e-06
rs147623050	12	82499324	12q21.31	G/T	G	T	0.01148	0.0099	0	0	LOC101928449-CCDC59	intergenic_region	2.562	1.591	4.126	0.0001095	1.771	0.9879	3.175	0.05499	4.149	2.252	7.643	5.004e-06
rs180986320	12	95590625	12q22	A/G	A	G	0.01586	0.0099	0	0.1023	FGD6	intron_variant	2.563	1.705	3.854	6.083e-06	2.41	1.515	3.833	0.0002033	2.326	1.197	4.521	0.01275
rs10437851	12	110286429	12q24.11	T/A	T	A	0.0597	0	0	0	GLTP	downstream_gene_variant	1.541	1.199	1.981	0.0007391	1.188	0.8708	1.621	0.2768	2.356	1.641	3.381	3.373e-06
rs150007474	12	119560950	12q24.23	G/A	G	A	0.0173	0.005	0	0	SRRM4	intron_variant	2.525	1.676	3.805	9.391e-06	2.807	1.799	4.382	5.522e-06	1.518	0.6954	3.314	0.2946
rs141229873	13	32031798	13q13.1	T/C	T	C	0.02766	0.0179	0	0.0144	B3GLCT-RXFP2	intergenic_region	1.325	0.9269	1.894	0.1227	0.78	0.4736	1.285	0.3292	2.841	1.811	4.457	5.466e-06
rs189019916	13	32039865	13q13.1	T/A	T	A	0.02768	0.0188	0	0.0144	B3GLCT-RXFP2	intergenic_region	1.325	0.9269	1.894	0.1227	0.78	0.4736	1.285	0.3292	2.841	1.811	4.457	5.466e-06
rs117760252	13	59763540	13q21.2	A/G	A	G	0.04684	0.0496	0.005	0.0115	LINC00374-DIAPH3	intergenic_region	1.598	1.223	2.087	0.0005838					2.38	1.628	3.478	7.55e-06
rs75065922	13	105811198	13q33.2	G/A	G	A	0.0101	0.0079	0	0	LINC01309-DAOA-AS1	intergenic_region	2.107	1.251	3.551	0.005104	1.045	0.5017	2.176	0.9065	4.89	2.646	9.037	4.093e-07
rs1381093712	14	63989234	14q23.2	C/T	C	T	0.02184	0	0	0	PPP2R5E	intron_variant	1.629	1.107	2.397	0.01325	0.9989	0.592	1.685	0.9966	3.165	1.922	5.209	5.889e-06
rs148575583	14	63993890	14q23.2	A/T	A	T	0.02193	0.0119	0.001	0.0101	PPP2R5E	intron_variant	1.678	1.146	2.458	0.00786	1.062	0.6383	1.768	0.8163	3.139	1.907	5.167	6.79e-06
rs145964053	14	64024735	14q23.2	G/A	G	A	0.02576	0.0129	0.001	0.0101	PPP2R5E-WDR89	intergenic_region	1.589	1.115	2.266	0.01044	0.9425	0.5813	1.528	0.8101	3.3	2.096	5.193	2.487e-07
rs563061914	15	50047501	15q21.2	A/G	A	G	0.01014	0.003	0	0	DTWD1-ATP8B4	intergenic_region	1.976	1.131	3.451	0.01667	1.237	0.5887	2.6	0.5742	4.456	2.322	8.551	7.008e-06
rs148131145	15	50962583	15q21.2	T/C	T	C	0.01916	0.0149	0.003	0.0043	TRPM7	intron_variant	2.213	1.499	3.268	6.421e-05	2.713	1.797	4.096	2.049e-06	0.93	0.3781	2.288	0.8745
rs145791702	15	51093900	15q21.2	C/T	C	T	0.02445	0.0248	0.002	0.0014	SPPL2A-AP4E1	intergenic_region	2.08	1.473	2.939	3.259e-05	2.493	1.723	3.608	1.266e-06	0.9576	0.445	2.06	0.9117
rs78330668	15	80895341	15q25.1	G/A	G	A	0.1661	0.1657	0.001	0.0173	ARNT2-ABHD17C	intergenic_region	1.272	1.076	1.503	0.004897	1.055	0.8628	1.29	0.602	1.823	1.406	2.364	5.863e-06
rs73499790	16	1706540	16p13.3	G/A	G	A	0.01618	0	0	0.0014	CRAMP1	synonymous_variant	2.128	1.403	3.228	0.0003818	2.689	1.738	4.16	8.944e-06	0.5766	0.1816	1.831	0.3503
rs985183711	16	1769706	16p13.3	A/G	A	G	0.01304	0	0	0	MAPK8IP3	intron_variant	2.601	1.672	4.048	2.258e-05	3.246	2.04	5.165	6.806e-07	0.7513	0.2364	2.388	0.6278
rs8061878	16	75876366	16q23.1	C/G	C	G	0.03292	0.0169	0.1203	0.0879	TERF2IP-CNTNAP4	intergenic_region	1.975	1.466	2.661	7.62e-06	1.944	1.389	2.72	0.0001058	1.854	1.138	3.021	0.01314
rs564085990	17	29142165	17q11.2	G/A	G	A	0.01004	0.0069	0	0	CRLF3	intron_variant	3.013	1.884	4.817	4.111e-06	2.531	1.472	4.351	0.0007811	3.234	1.623	6.446	0.0008523
rs117625155	17	29245286	17q11.2	T/C	T	C	0.01003	0.006	0	0	ADAP2	upstream_gene_variant	3.013	1.884	4.817	4.111e-06	2.531	1.472	4.351	0.0007811	3.234	1.623	6.446	0.0008523
rs139970884	17	44830253	17q21.31	C/G	C	G	0.01149	0.005	0	0	NSF	intron_variant	2.911	1.865	4.545	2.592e-06	2.703	1.632	4.478	0.0001118	2.233	1.063	4.691	0.03392
rs571674178	17	60363954	17q23.2	G/A	G	A	0.01272	0.005	0	0	TBC1D3P2-EFCAB3	intergenic_region	1.947	1.195	3.173	0.007472	1.018	0.5081	2.039	0.9599	4.382	2.446	7.849	6.804e-07
rs1057040	17	76799795	17q25.3	G/A	G	A	0.3951	0.4077	0.5149	0.4481	USP36	missense_variant	0.7166	0.6211	0.8268	4.991e-06	0.7133	0.6045	0.8416	6.279e-05	0.8794	0.6923	1.117	0.2926
rs954846345	17	78267829	17q25.3	C/G	C	G	0.01019	0	0	0	RNF213	intron_variant	2.959	1.891	4.629	2.02e-06	2.923	1.777	4.81	2.421e-05	2.622	1.292	5.319	0.007595
rs111321460	17	78290614	17q25.3	T/C	T	C	0.01003	0.001	0	0	RNF213	intron_variant	2.902	1.857	4.537	2.949e-06	2.862	1.74	4.706	3.422e-05	2.599	1.281	5.271	0.00812
rs112107108	17	78438765	17q25.3	G/A	G	A	0.01035	0.006	0	0	NPTX1	downstream_gene_variant	2.984	1.899	4.69	2.142e-06	2.742	1.637	4.591	0.0001256	3.086	1.568	6.071	0.001101
rs148200633	17	78500770	17q25.3	C/T	C	T	0.01151	0.004	0	0	NPTX1-RPTOR	intergenic_region	2.817	1.832	4.331	2.393e-06	2.717	1.675	4.408	5.143e-05	2.629	1.343	5.148	0.004816
rs139293840	17	78530359	17q25.3	G/A	G	A	0.01013	0.0089	0.001	0	RPTOR	intron_variant	3.511	2.265	5.444	1.985e-08	3.359	2.058	5.484	1.267e-06	3.111	1.581	6.124	0.001019
rs139005542	17	78567776	17q25.3	G/A	G	A	0.01008	0.005	0	0	RPTOR	intron_variant	3.374	2.165	5.257	7.677e-08	3.177	1.93	5.23	5.481e-06	3.153	1.601	6.206	0.0008921
rs957271283	17	78588829	17q25.3	A/G	A	G	0.01016	0	0	0	RPTOR	intron_variant	3.483	2.248	5.396	2.347e-08	3.332	2.042	5.437	1.454e-06	3.097	1.574	6.095	0.001064
rs147509862	17	78609764	17q25.3	A/G	A	G	0.01028	0.0089	0	0	RPTOR	intron_variant	3.4	2.197	5.261	3.897e-08	3.258	1.999	5.31	2.138e-06	3.05	1.551	5.998	0.001229
rs142206837	17	78649072	17q25.3	A/G	A	G	0.01071	0.0079	0	0	RPTOR	intron_variant	3.084	2.004	4.747	3.095e-07	2.986	1.84	4.845	9.484e-06	2.802	1.429	5.497	0.002724
rs729743	17	78769814	17q25.3	C/A	C	A	0.01073	0.006,0	0.001,0.003	0,0.0115	RPTOR	intron_variant	2.78	1.774	4.357	8.226e-06	2.541	1.521	4.246	0.0003709	2.98	1.516	5.857	0.001539
rs151003490	18	42918430	18q12.3	T/A	T	A	0.03054	0.0278	0	0	SLC14A2	intron_variant	1.968	1.441	2.689	2.095e-05	2.185	1.554	3.073	7.019e-06	1.205	0.6513	2.229	0.5528
rs79284447	18	42919688	18q12.3	T/C	T	C	0.01656	0.006	0	0	SLC14A2	intron_variant	2.563	1.738	3.778	2.02e-06	2.679	1.746	4.111	6.387e-06	1.78	0.8895	3.561	0.1033
rs79552026	18	42927963	18q12.3	C/T	C	T	0.01676	0.006	0	0.0014	SLC14A2	intron_variant	2.542	1.725	3.747	2.415e-06	2.66	1.735	4.08	7.331e-06	1.767	0.8833	3.535	0.1075
rs75930466	18	42953748	18q12.3	A/G	A	G	0.01674	0.006	0	0	SLC14A2	intron_variant	2.448	1.662	3.606	5.842e-06	2.563	1.672	3.93	1.575e-05	1.717	0.8586	3.435	0.1263
rs140272419	18	43359319	18q12.3	G/A	G	A	0.1009	0.0923	0.2097	0.1182	SLC14A1-SIGLEC15	intergenic_region	1.431	1.166	1.756	0.0005965	1.216	0.9515	1.553	0.1182	2.069	1.519	2.82	4.095e-06
rs111430689	18	43405179	18q12.3	G/A	G	A	0.1145	0.0952	0.2346	0.134	SIGLEC15	upstream_gene_variant	1.452	1.195	1.764	0.0001735	1.256	0.9966	1.583	0.05343	1.995	1.476	2.696	6.993e-06
rs146613836	18	43421553	18q12.3	G/A	G	A	0.02308	0.0169	0	0	SIGLEC15	intron_variant	2.318	1.624	3.309	3.669e-06	2.366	1.594	3.512	1.912e-05	2.237	1.266	3.954	0.005601
rs148241618	18	43460089	18q12.3	T/A	T	A	0.02252	0.0169	0	0	EPG5	missense_variant	2.402	1.681	3.431	1.479e-06	2.447	1.648	3.634	9.226e-06	2.114	1.175	3.806	0.01255
rs141282194	18	43460091	18q12.3	G/A	G	A	0.02252	0.0169	0	0	EPG5	synonymous_variant	2.402	1.681	3.431	1.479e-06	2.447	1.648	3.634	9.226e-06	2.114	1.175	3.806	0.01255
rs76141775	18	58047554	18q21.32	A/T	A	T	0.03838	0.0417	0.002	0	MC4R-CDH20	intergenic_region	1.442	1.07	1.942	0.01613	1.03	0.7034	1.509	0.8789	2.536	1.687	3.813	7.614e-06
rs2848859	18	68677484	18q22.2	T/C	T	C	0.4049	0.4534	0.504	0.4467	GTSCR1-LINC01541	intergenic_region	1.354	1.184	1.548	9.14e-06	1.341	1.15	1.564	0.0001832	1.384	1.1	1.741	0.005546
rs145821469	18	73911140	18q23	G/C	G	C	0.01418	0.0129	0.0089	0	LOC339298-ZNF516	intergenic_region	2.369	1.548	3.625	7.103e-05	1.497	0.862	2.601	0.1519	4.037	2.291	7.114	1.388e-06
rs142858179	18	73913130	18q23	C/A	C	A	0.0142	0.0139	0.0089	0	LOC339298-ZNF516	intergenic_region	2.369	1.548	3.625	7.103e-05	1.497	0.862	2.601	0.1519	4.037	2.291	7.114	1.388e-06
rs145699526	18	73914219	18q23	A/G	A	G	0.01418	0.0129	0.0089	0	LOC339298-ZNF516	intergenic_region	2.369	1.548	3.625	7.103e-05	1.497	0.862	2.601	0.1519	4.037	2.291	7.114	1.388e-06
rs182325265	18	73972824	18q23	T/A	T	A	0.01412	0.0119	0.0109	0.0072	LOC339298-ZNF516	intergenic_region	2.214	1.429	3.43	0.0003751	1.296	0.7201	2.331	0.3873	4.14	2.347	7.302	9.316e-07
rs112128499	18	73975004	18q23	T/G	T	G	0.0164	0.0139	0.0129	0.0072	LOC339298-ZNF516	intergenic_region	2.131	1.404	3.234	0.0003761	1.296	0.7472	2.247	0.3565	3.828	2.207	6.639	1.765e-06
rs2683043	19	15764071	19p13.12	T/G	T	G	0.1169	0.1151	0.0666	0.0403	CYP4F3	intron_variant	1.423	1.176	1.721	0.0002793	1.622	1.314	2.003	6.866e-06	0.9143	0.6322	1.322	0.6343
rs28371538	19	15764316	19p13.12	C/A	C	A	0.1163	0.1141	0.0666	0.0346	CYP4F3	intron_variant	1.421	1.174	1.719	0.000303	1.615	1.308	1.995	8.597e-06	0.9213	0.6371	1.332	0.663
rs2683048	19	15764955	19p13.12	C/T	C	T	0.118	0.1171	0.0706	0.0447	CYP4F3	intron_variant	1.426	1.179	1.724	0.0002516	1.61	1.304	1.988	9.492e-06	0.9411	0.6536	1.355	0.7442
rs2683033	19	15772716	19p13.12	T/C	T	C	0.1171	0.1171	0.0676	0.0403	CYP4F3	downstream_gene_variant	1.416	1.171	1.713	0.0003372	1.613	1.306	1.992	8.755e-06	0.9127	0.631	1.32	0.6276
rs2683029	19	15773532	19p13.12	T/C	T	C	0.1171	0.1171	0.0666	0.0375	CYP4F3	downstream_gene_variant	1.416	1.171	1.712	0.0003389	1.612	1.306	1.99	8.813e-06	0.9126	0.631	1.32	0.6273
rs2683028	19	15774241	19p13.12	T/G	T	G	0.1171	0.1171	0.0666	0.0375	CYP4F3	downstream_gene_variant	1.416	1.171	1.712	0.0003389	1.612	1.306	1.99	8.813e-06	0.9126	0.631	1.32	0.6273
rs2683030	19	15776344	19p13.12	C/T	C	T	0.1173	0.1181	0.0666	0.0375	CYP4F3	downstream_gene_variant	1.416	1.171	1.712	0.0003389	1.612	1.306	1.99	8.813e-06	0.9126	0.631	1.32	0.6273
rs140013767	20	41291722	20q12-q13	A/G	A	G	0.02802	0.0109	0	0	PTPRT	intron_variant	1.728	1.196	2.499	0.003611	1.178	0.7327	1.894	0.499	3.24	1.983	5.293	2.664e-06
rs148483517	21	22472573	21q21.1	A/G	A	G	0.01342	0.006	0	0	NCAM2	intron_variant	2.798	1.82	4.301	2.73e-06	2.496	1.524	4.085	0.0002766	2.962	1.577	5.563	0.0007348
rs148662420	21	22476585	21q21.1	G/A	G	A	0.01389	0.0109	0	0	NCAM2	intron_variant	2.624	1.724	3.996	6.831e-06	2.403	1.487	3.886	0.0003471	2.695	1.437	5.054	0.001998
rs145889349	21	22478580	21q21.1	T/G	T	G	0.01324	0.0089	0	0	NCAM2	intron_variant	2.823	1.835	4.342	2.308e-06	2.515	1.536	4.119	0.000248	2.984	1.588	5.606	0.0006779
rs4375957	21	41578355	21q22.2	A/G	A	G	0.4038	0.4325	0.4016	0.4193	DSCAM	intron_variant	0.812	0.7064	0.9335	0.003413	0.6895	0.5848	0.813	9.773e-06	1.164	0.9231	1.467	0.1995
rs1554937	21	41578375	21q22.2	T/C	T	C	0.4075	0.5685	0.5954	0.572	DSCAM	intron_variant	0.8149	0.7091	0.9365	0.00393	0.6896	0.5851	0.8128	9.379e-06	1.174	0.9309	1.479	0.1757
rs2837507	21	41583547	21q22.2	T/C	T	C	0.4031	0.5704	0.494	0.5331	MIR4760	downstream_gene_variant	0.8028	0.6985	0.9227	0.001978	0.684	0.5803	0.8064	6.096e-06	1.145	0.9087	1.442	0.2512
rs13052377	21	41584970	21q22.2	T/A	T	A	0.4026	0.5724	0.493	0.5331	MIR4760	upstream_gene_variant	0.8029	0.6986	0.9228	0.001996	0.684	0.5802	0.8064	6.115e-06	1.145	0.909	1.443	0.25
rs1997551	21	41585519	21q22.2	G/C	G	C	0.4004	0.5823	0.5239	0.5504	MIR4760	upstream_gene_variant	0.8087	0.7037	0.9293	0.00276	0.689	0.5845	0.8121	9.006e-06	1.152	0.9142	1.451	0.2307
rs7282686	21	41585523	21q22.2	T/G	T	G	0.4004	0.5823	0.5239	0.5504	MIR4760	upstream_gene_variant	0.8087	0.7037	0.9293	0.00276	0.689	0.5845	0.8121	9.006e-06	1.152	0.9142	1.451	0.2307
rs7282613	21	41585728	21q22.2	T/A	T	A	0.4005	0.5813	0.5239	0.5504	MIR4760	upstream_gene_variant	0.8087	0.7037	0.9293	0.00276	0.689	0.5845	0.8121	9.006e-06	1.152	0.9142	1.451	0.2307
rs2837508	21	41585748	21q22.2	C/T	C	T	0.4005	0.5813	0.5239	0.5504	MIR4760	upstream_gene_variant	0.8087	0.7037	0.9293	0.00276	0.689	0.5845	0.8121	9.006e-06	1.152	0.9142	1.451	0.2307
rs2410222	21	41587378	21q22.2	C/T	C	T	0.4027	0.5724	0.504	0.5576	MIR4760	upstream_gene_variant	0.7998	0.6959	0.9193	0.001665	0.6801	0.5768	0.8019	4.49e-06	1.146	0.9099	1.444	0.2467
rs1554938	21	41587628	21q22.2	C/T	C	T	0.4012	0.5813	0.5348	0.5735	MIR4760	upstream_gene_variant	0.8032	0.6989	0.923	0.002012	0.6832	0.5796	0.8054	5.704e-06	1.149	0.9125	1.448	0.2371
rs1554939	21	41587644	21q22.2	G/C	G	C	0.4013	0.5813	0.5328	0.5735	MIR4760	upstream_gene_variant	0.8025	0.6984	0.9223	0.001932	0.6828	0.5792	0.8049	5.468e-06	1.148	0.9117	1.446	0.2402
rs1984024	21	41588210	21q22.2	T/A	T	A	0.4072	0.5784	0.5199	0.5461	MIR4760	upstream_gene_variant	0.8069	0.7027	0.9266	0.002364	0.6872	0.5835	0.8092	6.82e-06	1.148	0.9125	1.445	0.2382
rs2837509	21	41589096	21q22.2	C/T	C	T	0.4002	0.5813	0.5338	0.5735	MIR4760	upstream_gene_variant	0.8064	0.7017	0.9269	0.002447	0.6857	0.5816	0.8084	7.053e-06	1.154	0.9163	1.454	0.2233
rs2837510	21	41589277	21q22.2	C/T	C	T	0.4018	0.5714	0.493	0.5346	MIR4760	upstream_gene_variant	0.8016	0.6973	0.9214	0.001865	0.6813	0.5778	0.8034	5.051e-06	1.149	0.9122	1.449	0.2376
rs1076566	21	41591700	21q22.2	C/A	C	A	0.4005	0.5833	0.5338	0.5735	DSCAM	intron_variant	0.8036	0.6992	0.9236	0.002082	0.6833	0.5795	0.8056	5.852e-06	1.151	0.9134	1.45	0.2336
rs2837512	21	41592675	21q22.2	C/A	C	A	0.4002	0.5843	0.5318	0.5692	DSCAM	intron_variant	0.8043	0.6997	0.9244	0.002162	0.6838	0.58	0.8062	6.09e-06	1.152	0.9141	1.451	0.2309
rs9982499	21	41594621	21q22.2	G/A	G	A	0.3996	0.5833	0.5328	0.5706	DSCAM	intron_variant	0.8068	0.7018	0.9274	0.002532	0.6856	0.5814	0.8085	7.203e-06	1.156	0.9172	1.457	0.2197
rs9982501	21	41594632	21q22.2	G/A	G	A	0.3991	0.5823	0.5288	0.5591	DSCAM	intron_variant	0.8086	0.7034	0.9295	0.002807	0.6871	0.5826	0.8102	8.126e-06	1.158	0.9189	1.459	0.2138
rs9982745	21	41594679	21q22.2	A/G	A	G	0.4004	0.5823	0.5338	0.5663	DSCAM	intron_variant	0.8085	0.7034	0.9293	0.002776	0.6885	0.584	0.8118	8.909e-06	1.153	0.9147	1.452	0.2284
rs2837515	21	41597173	21q22.2	T/C	T	C	0.4036	0.5655	0.493	0.5245	DSCAM	intron_variant	0.8068	0.7021	0.9272	0.002489	0.69	0.5854	0.8132	9.571e-06	1.14	0.9049	1.437	0.266
rs382995	21	41600510	21q22.2	T/C	T	C	0.3996	0.4177	0.4453	0.4294	DSCAM	intron_variant	0.7909	0.6872	0.9103	0.001072	0.6661	0.5638	0.7869	1.784e-06	1.16	0.9195	1.463	0.2106
rs452405	21	41600857	21q22.2	G/A	G	A	0.3997	0.4177	0.4473	0.4294	DSCAM	intron_variant	0.7908	0.6871	0.9102	0.001065	0.666	0.5637	0.7868	1.77e-06	1.16	0.9193	1.463	0.211
rs376756	21	41601832	21q22.2	T/C	T	C	0.4028	0.4296	0.4722	0.4611	DSCAM	intron_variant	0.784	0.6813	0.9023	0.0006856	0.6618	0.5603	0.7817	1.189e-06	1.145	0.9078	1.445	0.2525
rs8130627	21	41602839	21q22.2	A/G	A	G	0.4024	0.4286	0.4742	0.4597	DSCAM	intron_variant	0.7859	0.6829	0.9044	0.0007713	0.6636	0.5618	0.7838	1.383e-06	1.147	0.9093	1.447	0.2469
rs8131056	21	41602866	21q22.2	G/C	G	C	0.3993	0.4157	0.4443	0.4193	DSCAM	intron_variant	0.7884	0.6849	0.9074	0.0009211	0.6626	0.5608	0.783	1.354e-06	1.162	0.9208	1.466	0.2063
rs11702542	21	41603678	21q22.2	T/C	T	C	0.4025	0.4276	0.4722	0.4597	DSCAM	intron_variant	0.7824	0.6799	0.9004	0.0006192	0.6593	0.5581	0.7789	9.649e-07	1.148	0.9099	1.448	0.2449
rs960697	21	41604239	21q22.2	A/G	A	G	0.4028	0.4276	0.4841	0.4697	DSCAM	intron_variant	0.7848	0.682	0.9032	0.0007239	0.6626	0.5609	0.7827	1.279e-06	1.146	0.9084	1.446	0.2502
rs2837521	21	41604319	21q22.2	A/G	A	G	0.4027	0.4276	0.4732	0.4625	DSCAM	intron_variant	0.7849	0.6821	0.9033	0.000728	0.6627	0.561	0.7828	1.287e-06	1.146	0.9085	1.446	0.2499
rs2837522	21	41604829	21q22.2	C/A	C	A	0.3994	0.4127	0.4423	0.4251	DSCAM	intron_variant	0.7882	0.6848	0.9073	0.0009137	0.6625	0.5606	0.7829	1.34e-06	1.162	0.9207	1.466	0.2065
rs2837523	21	41604902	21q22.2	T/C	T	C	0.3993	0.4127	0.4404	0.4323	DSCAM	intron_variant	0.7882	0.6848	0.9073	0.0009137	0.6625	0.5606	0.7829	1.34e-06	1.162	0.9207	1.466	0.2065
rs9975586	21	41605068	21q22.2	G/A	G	A	0.3993	0.4127	0.4414	0.4236	DSCAM	intron_variant	0.7882	0.6848	0.9073	0.0009137	0.6625	0.5606	0.7829	1.34e-06	1.162	0.9207	1.466	0.2065
rs1554922	21	41606775	21q22.2	C/T	C	T	0.4134	0.4157	0.4414	0.5274	DSCAM	intron_variant	0.7857	0.6833	0.9033	0.0007038	0.6782	0.5753	0.7996	3.811e-06	1.094	0.8673	1.38	0.4482
rs1882758	21	41610796	21q22.2	T/C	T	C	0.3975	0.4167	0.4692	0.464	DSCAM	intron_variant	0.7607	0.6606	0.876	0.0001453	0.6509	0.5507	0.7694	4.843e-07	1.091	0.8645	1.377	0.4628
rs193244257	22	23410287	22q11.23	C/G	C	G	0.01903	0.0268	0	0.0014	GNAZ	upstream_gene_variant	2.308	1.59	3.351	1.103e-05	2.678	1.793	3.998	1.462e-06	1.58	0.7995	3.124	0.1881
rs73155085	22	23878057	22q11.23	C/A	C	A	0.1649	0.1518	0.0855	0.219	LOC388882-IGLL1	intergenic_region	1.414	1.201	1.665	3.284e-05	1.542	1.283	1.852	3.727e-06	1.145	0.8544	1.534	0.365
rs113586474	22	23878484	22q11.23	A/T	A	T	0.1659	0.1518	0.0855	0.2219	LOC388882-IGLL1	intergenic_region	1.403	1.192	1.652	4.871e-05	1.531	1.274	1.839	5.45e-06	1.138	0.8493	1.525	0.3865
rs150885438	22	23878578	22q11.23	G/T	G	T	0.1659	0.1518	0.0855	0.2219	LOC388882-IGLL1	intergenic_region	1.403	1.192	1.652	4.871e-05	1.531	1.274	1.839	5.45e-06	1.138	0.8493	1.525	0.3865
rs144600237	22	23878960	22q11.23	T/A	T	A	0.1658	0.1518	0.0855	0.2219	LOC388882-IGLL1	intergenic_region	1.404	1.192	1.653	4.765e-05	1.531	1.274	1.839	5.345e-06	1.139	0.8497	1.526	0.3849
rs114495935	22	23879065	22q11.23	G/A	G	A	0.1655	0.1518	0.0855	0.2219	LOC388882-IGLL1	intergenic_region	1.405	1.193	1.655	4.504e-05	1.533	1.276	1.841	5.068e-06	1.139	0.8505	1.527	0.3817
rs113048164	22	23879097	22q11.23	C/G	C	G	0.1661	0.1518	0.0855	0.2305	LOC388882-IGLL1	intergenic_region	1.4	1.189	1.648	5.368e-05	1.527	1.271	1.834	6.023e-06	1.136	0.8482	1.522	0.3916
rs73155087	22	23879183	22q11.23	T/C	T	C	0.1661	0.1518	0.0865	0.2305	LOC388882-IGLL1	intergenic_region	1.4	1.189	1.648	5.368e-05	1.527	1.271	1.834	6.023e-06	1.136	0.8482	1.522	0.3916
rs73155088	22	23879235	22q11.23	C/T	C	T	0.1659	0.1518	0.0855	0.2233	LOC388882-IGLL1	intergenic_region	1.403	1.192	1.652	4.871e-05	1.531	1.274	1.839	5.45e-06	1.138	0.8493	1.525	0.3865
rs73155090	22	23879547	22q11.23	T/C	T	C	0.1662	0.1518	0.0855	0.2291	LOC388882-IGLL1	intergenic_region	1.4	1.189	1.648	5.368e-05	1.527	1.271	1.834	6.023e-06	1.136	0.8482	1.522	0.3916
rs73155091	22	23879578	22q11.23	C/T	C	T	0.1661	0.1518	0.0855	0.2291	LOC388882-IGLL1	intergenic_region	1.4	1.189	1.648	5.368e-05	1.527	1.271	1.834	6.023e-06	1.136	0.8482	1.522	0.3916
rs56266120	22	23880978	22q11.23	G/A	G	A	0.1639	0.1518	0.0855	0.2205	LOC388882-IGLL1	intergenic_region	1.412	1.199	1.663	3.599e-05	1.536	1.279	1.846	4.591e-06	1.15	0.8588	1.541	0.3478
rs6003783	22	23880999	22q11.23	C/T	C	T	0.1659	0.1528	0.0855	0.2392	LOC388882-IGLL1	intergenic_region	1.393	1.183	1.64	6.953e-05	1.52	1.265	1.825	7.638e-06	1.13	0.8434	1.513	0.4132
rs6003784	22	23881417	22q11.23	C/G	C	G	0.1674	0.1617	0.0984	0.2435	LOC388882-IGLL1	intergenic_region	1.395	1.187	1.641	5.568e-05	1.518	1.265	1.821	6.959e-06	1.136	0.8503	1.517	0.3884
rs9624207	22	23881587	22q11.23	C/T	C	T	0.1673	0.1617	0.0984	0.2406	LOC388882-IGLL1	intergenic_region	1.397	1.188	1.642	5.286e-05	1.519	1.266	1.823	6.659e-06	1.137	0.8513	1.519	0.3844
rs7293029	22	23883637	22q11.23	G/A	G	A	0.1654	0	0	0	LOC388882-IGLL1	intergenic_region	1.37	1.162	1.614	0.0001711	1.529	1.272	1.836	5.777e-06	1.052	0.78	1.418	0.7407

## Sheet: Table S6_DL
Table S6. Original GWAS results from discovery for association with CVD in DL
													City Cohort
SNP	CHR	BP	Locus	M/m	Major Allele	Minor allele	maf	1000Genome Frequency			mapped Gene	feature	CCD				CAD				IS
								Asian	European	American			OR	L95	U95	P	OR	L95	U95	P	OR	L95	U95	P
rs72675151	1	53874444	1p32.3	G/A	G	A	0.4551	0.4851	0.1581	0.1297	LOC105378732-SLC25A3P1	intergenic_region	0.8711	0.7952	0.9542	0.003006	0.7874	0.7083	0.8753	9.655e-06	1.138	0.9664	1.341	0.1209
rs118141904	1	70656107	1p31.1	T/C	T	C	0.03077	0.0258	0	0.0029	LRRC40	intron_variant	1.514	1.216	1.886	0.0002127	1.738	1.37	2.205	5.225e-06	0.9131	0.561	1.486	0.7144
rs2771111	1	153270857	1q21.3	C/T	C	T	0.3309	0.7282	0.4433	0.5447	PGLYRP3	intron_variant	1.144	1.042	1.257	0.00496	1.028	0.9211	1.147	0.6249	1.454	1.232	1.717	9.975e-06
rs1433679	1	153271048	1q21.3	G/A	G	A	0.2857	0.7619	0.4046	0.5245	PGLYRP3	intron_variant	1.139	1.033	1.257	0.009204	1.002	0.8927	1.124	0.9751	1.517	1.279	1.8	1.707e-06
rs821430	1	153273259	1q21.3	C/G	C	G	0.2928	0.753	0.4036	0.5159	PGLYRP3	sequence_feature	1.142	1.036	1.259	0.007704	1.014	0.9042	1.136	0.8169	1.496	1.262	1.773	3.455e-06
rs55650308	1	163506280	1q23.3	G/A	G	A	0.05506	0.0675	0.0537	0.0245	LOC100422212-PBX1	intergenic_region	1.175	0.9784	1.411	0.0843	0.9019	0.7147	1.138	0.3847	1.881	1.429	2.475	6.637e-06
rs1385538	1	175435478	1q25.1	C/A	C	A	0.3411	0.6627	0.5815	0.5648	TNR	intron_variant	1.069	0.9718	1.176	0.17	0.9309	0.8325	1.041	0.2087	1.463	1.238	1.73	8.396e-06
rs6681506	1	175436371	1q25.1	T/C	T	C	0.3542	0.6538	0.5596	0.5591	TNR	intron_variant	1.073	0.9769	1.18	0.1406	0.9348	0.8371	1.044	0.231	1.463	1.239	1.728	7.543e-06
rs10912985	1	175436833	1q25.1	A/G	A	G	0.3543	0.6518	0.5596	0.5576	TNR	intron_variant	1.077	0.9803	1.184	0.1222	0.9397	0.8416	1.049	0.2688	1.461	1.237	1.726	8.081e-06
rs12569313	1	178523823	1q25.2	C/A	C	A	0.1751	0.1726	0.007	0	C1orf220-MIR4424	intergenic_region	0.749	0.6582	0.8523	1.167e-05	0.705	0.6056	0.8209	6.679e-06	0.8918	0.7129	1.116	0.316
rs2567204	2	38289400	2p22.2	C/A	C	A	0.02507	0.0179	0.175	0.1527	RMDN2	intron_variant	1.796	1.426	2.262	6.684e-07	1.675	1.28	2.191	0.0001689	2.096	1.437	3.059	0.0001235
rs163079	2	38289544	2p22.2	G/A	G	A	0.0251	0.0179	0.1769	0.1556	RMDN2	intron_variant	1.82	1.446	2.29	3.279e-07	1.705	1.306	2.227	8.806e-05	2.095	1.436	3.058	0.0001249
rs163080	2	38289643	2p22.2	A/T	A	T	0.02457	0.0169	0.1769	0.1556	RMDN2	intron_variant	1.842	1.462	2.321	2.265e-07	1.749	1.339	2.285	4.095e-05	2.062	1.405	3.028	0.0002205
rs163082	2	38289916	2p22.2	C/A	C	A	0.02453	0.0169	0.1769	0.1499	CYP1B1	downstream_gene_variant	1.821	1.443	2.297	4.315e-07	1.721	1.315	2.252	7.685e-05	2.067	1.408	3.035	0.0002104
rs12712576	2	38290604	2p22.2	T/C	T	C	0.02515	0.0188	0.1819	0.1571	CYP1B1	downstream_gene_variant	1.815	1.443	2.284	3.645e-07	1.702	1.303	2.222	9.444e-05	2.091	1.433	3.051	0.0001305
rs163084	2	38290916	2p22.2	G/A	G	A	0.02453	0.0169	0.1769	0.1484	CYP1B1	downstream_gene_variant	1.821	1.443	2.297	4.315e-07	1.721	1.315	2.252	7.685e-05	2.067	1.408	3.035	0.0002104
rs2256327	2	38291704	2p22.2	T/C	T	C	0.02454	0.0169	0.1769	0.1513	CYP1B1	downstream_gene_variant	1.817	1.44	2.293	4.688e-07	1.718	1.312	2.248	8.111e-05	2.064	1.405	3.03	0.0002182
rs163086	2	38292762	2p22.2	C/T	C	T	0.02367	0.0139	0.1769	0.1484	CYP1B1	downstream_gene_variant	1.779	1.4	2.259	2.365e-06	1.669	1.264	2.204	0.0003046	1.996	1.34	2.972	0.0006696
rs162549	2	38295456	2p22.2	T/A	T	A	0.02367	0.0139	0.1769	0.1484	CYP1B1	3_prime_UTR_variant	1.779	1.4	2.259	2.365e-06	1.669	1.264	2.204	0.0003046	1.996	1.34	2.972	0.0006696
rs162560	2	38299515	2p22.2	C/T	C	T	0.02466	0.0169	0.1759	0.1499	CYP1B1	intron_variant	1.804	1.43	2.276	6.4e-07	1.705	1.303	2.231	0.0001011	2.052	1.398	3.013	0.0002441
rs162558	2	38304079	2p22.2	T/C	T	C	0.02484	0.0169	0.172	0.1383	CYP1B1	upstream_gene_variant	1.772	1.403	2.238	1.538e-06	1.7	1.299	2.225	0.0001099	1.964	1.329	2.903	0.0007041
rs162555	2	38307509	2p22.2	T/C	T	C	0.02512	0.0169	0.175	0.1383	CYP1B1	upstream_gene_variant	1.739	1.377	2.196	3.329e-06	1.669	1.275	2.184	0.0001897	1.93	1.306	2.852	0.0009664
rs189668056	2	38308827	2p22.2	G/A	G	A	0.02031	0.0129	0	0.0187	CYP1B1-CYP1B1-AS1	intergenic_region	2.027	1.574	2.609	4.243e-08	1.942	1.453	2.596	7.301e-06	2.147	1.401	3.292	0.0004551
rs162553	2	38309202	2p22.2	A/T	A	T	0.02487	0.0169	0.169	0.1326	CYP1B1-CYP1B1-AS1	intergenic_region	1.771	1.402	2.236	1.597e-06	1.699	1.298	2.223	0.0001129	1.963	1.328	2.901	0.0007129
rs142810667	2	38309858	2p22.2	C/T	C	T	0.02457	0.0169	0.172	0.1239	CYP1B1-CYP1B1-AS1	intergenic_region	1.771	1.401	2.239	1.804e-06	1.723	1.317	2.255	7.376e-05	1.908	1.283	2.839	0.001429
rs163095	2	38310178	2p22.2	A/G	A	G	0.02488	0.0169	0.1759	0.1441	CYP1B1-CYP1B1-AS1	intergenic_region	1.771	1.402	2.236	1.597e-06	1.699	1.298	2.223	0.0001129	1.963	1.328	2.901	0.0007129
rs28782001	2	38310358	2p22.2	C/A	C	A	0.02488	0.0169,0	0.173,0.001	0.1354,0.0043	CYP1B1-CYP1B1-AS1	intergenic_region	1.767	1.399	2.232	1.729e-06	1.696	1.296	2.219	0.0001192	1.96	1.326	2.896	0.0007357
rs525564	2	38310363	2p22.2	T/G	T	G	0.0255	0.0208	0.171	0.134	CYP1B1-CYP1B1-AS1	intergenic_region	1.797	1.428	2.262	5.789e-07	1.687	1.291	2.203	0.0001247	2.069	1.417	3.021	0.0001669
rs163094	2	38310399	2p22.2	A/G	A	G	0.02509	0.0179	0.172	0.1412	CYP1B1-CYP1B1-AS1	intergenic_region	1.777	1.409	2.241	1.218e-06	1.682	1.285	2.201	0.0001519	2.022	1.377	2.969	0.0003302
rs189258819	2	38311364	2p22.2	G/A	G	A	0.0203	0.0129	0	0.0173	CYP1B1-CYP1B1-AS1	intergenic_region	2.027	1.574	2.609	4.243e-08	1.942	1.453	2.596	7.301e-06	2.147	1.401	3.292	0.0004551
rs111882646	2	38312291	2p22.2	T/C	T	C	0.02465	0.0159	0.1779	0.1354	CYP1B1-CYP1B1-AS1	intergenic_region	1.76	1.392	2.226	2.295e-06	1.712	1.309	2.241	8.865e-05	1.9	1.277	2.826	0.001543
rs111263101	2	38313018	2p22.2	A/G	A	G	0.02491	0.0169	0.1789	0.1383	CYP1B1-CYP1B1-AS1	intergenic_region	1.764	1.397	2.227	1.89e-06	1.725	1.321	2.254	6.282e-05	1.873	1.259	2.788	0.001967
rs2432667	2	38313602	2p22.2	G/A	G	A	0.02487	0.0169	0.173	0.121	CYP1B1-CYP1B1-AS1	intergenic_region	1.766	1.398	2.23	1.805e-06	1.727	1.322	2.256	6.052e-05	1.875	1.26	2.79	0.001944
rs2447752	2	38313723	2p22.2	A/T	A	T	0.02502	0.0169	0.174	0.1412	CYP1B1-CYP1B1-AS1	intergenic_region	1.758	1.392	2.221	2.14e-06	1.72	1.317	2.247	6.877e-05	1.868	1.255	2.78	0.002057
rs2447753	2	38313940	2p22.2	G/A	G	A	0.02501	0.0169	0.173	0.1412	CYP1B1-CYP1B1-AS1	intergenic_region	1.755	1.389	2.216	2.335e-06	1.717	1.314	2.242	7.31e-05	1.864	1.253	2.775	0.00213
rs2435962	2	38314494	2p22.2	G/A	G	A	0.02501	0.0169	0.1779	0.1643	CYP1B1-CYP1B1-AS1	intergenic_region	1.756	1.391	2.218	2.248e-06	1.718	1.316	2.245	7.11e-05	1.866	1.254	2.777	0.002099
rs2447754	2	38314516	2p22.2	C/G	C	G	0.02509	0.0188	0.2207	0.196	CYP1B1-CYP1B1-AS1	intergenic_region	1.751	1.387	2.211	2.53e-06	1.713	1.312	2.238	7.764e-05	1.862	1.251	2.77	0.002186
rs149253	2	38317972	2p22.2	G/C	G	C	0.02484	0.0169	0.1779	0.134	CYP1B1-CYP1B1-AS1	intergenic_region	1.763	1.396	2.227	1.909e-06	1.725	1.321	2.253	6.32e-05	1.873	1.258	2.786	0.001981
rs151255	2	38331526	2p22.2	C/T	C	T	0.03544	0.0248	0.2465	0.1931	CYP1B1-CYP1B1-AS1	intergenic_region	1.616	1.315	1.985	5.08e-06	1.557	1.227	1.974	0.0002622	1.847	1.308	2.607	0.0004906
rs232532	2	38333723	2p22.2	G/A	G	A	0.03528	0.0238	0.1809	0.1643	CYP1B1-CYP1B1-AS1	intergenic_region	1.619	1.317	1.989	4.657e-06	1.559	1.23	1.978	0.0002476	1.85	1.31	2.612	0.0004712
rs482241	2	38334466	2p22.2	G/C	G	C	0.03526	0.0238	0.1909	0.2017	CYP1B1-CYP1B1-AS1	intergenic_region	1.62	1.318	1.991	4.497e-06	1.561	1.23	1.979	0.0002417	1.851	1.311	2.614	0.0004646
rs146131169	2	81557903	2p12	G/A	G	A	0.01396	0.003	0	0	CTNNA2-LOC100507201	intergenic_region	2.037	1.521	2.728	1.836e-06	2.015	1.446	2.808	3.476e-05	1.835	1.083	3.108	0.02395
rs6718750	2	129543529	2q14.3	G/C	G	C	0.05146	0.0734	0	0.0605	HS6ST1-LOC101927881	intergenic_region	1.111	0.9139	1.351	0.2909	0.8338	0.6484	1.072	0.1566	1.967	1.486	2.605	2.335e-06
rs182432357	2	177190496	2q31.1	A/T	A	T	0.01191	0	0	0	MTX2	intron_variant	1.823	1.319	2.52	0.0002764	1.353	0.8935	2.05	0.1532	2.986	1.9	4.693	2.091e-06
rs145938855	2	238567144	2q37.3	G/A	G	A	0.01751	0.0159	0	0.0014	LRRFIP1	intron_variant	1.676	1.258	2.233	0.0004248	1.996	1.47	2.71	9.506e-06	0.8044	0.3976	1.627	0.5448
rs145045076	3	1414127	3p26.3	A/G	A	G	0.01558	0.0169	0	0	CNTN6	missense_variant	1.752	1.301	2.36	0.0002227	1.247	0.8452	1.839	0.2661	2.881	1.886	4.401	9.846e-07
rs6808554	3	7028319	3p26.1	C/T	C	T	0.02806	0.0327	0.0785	0.0476	GRM7	intron_variant	1.412	1.115	1.787	0.004143	1.071	0.7925	1.447	0.6561	2.306	1.637	3.247	1.745e-06
rs6783863	3	7028370	3p26.1	G/T	G	T	0.02584	0.0308	0.0785	0.049	GRM7	intron_variant	1.362	1.064	1.742	0.01405	1	0.7265	1.378	0.9979	2.336	1.647	3.313	1.951e-06
rs1795311	3	41560191	3p22.1	T/C	T	C	0.08138	0.1062	0.0089	0.1916	ULK4	intron_variant	1.251	1.073	1.458	0.004265	1.036	0.8594	1.25	0.7079	1.799	1.41	2.296	2.274e-06
rs78200673	3	41601984	3p22.1	G/T	G	T	0.04613	0.0754	0.1064	0.1138	ULK4	intron_variant	1.304	1.076	1.581	0.006832	1.047	0.8247	1.33	0.7044	2.088	1.561	2.791	6.831e-07
rs3897976	3	41606692	3p22.1	G/A	G	A	0.05095	0.0823	0.1074	0.1153	ULK4	intron_variant	1.301	1.083	1.562	0.004861	1.008	0.801	1.269	0.9456	2.162	1.646	2.84	2.967e-08
rs1256353	3	41628218	3p22.1	T/C	T	C	0.09889	0.128	0.1183	0.232	ULK4	intron_variant	1.2	1.041	1.384	0.01215	1.004	0.8441	1.195	0.9626	1.715	1.365	2.154	3.589e-06
rs77208322	3	66701812	3p14.1	C/G	C	G	0.06999	0.0694	0.0815	0.0663	LRIG1-LOC105377143	intergenic_region	1.305	1.11	1.535	0.001264	1.101	0.9047	1.341	0.3358	1.825	1.41	2.362	4.889e-06
rs74554153	3	66703540	3p14.1	C/T	C	T	0.07023	0.0704	0.0815	0.0677	LRIG1-LOC105377143	intergenic_region	1.307	1.112	1.536	0.001154	1.107	0.9099	1.347	0.3096	1.815	1.402	2.348	5.861e-06
rs112200901	3	66708423	3p14.1	G/A	G	A	0.06989	0.0694	0.0209	0.0259	LRIG1-LOC105377143	intergenic_region	1.309	1.113	1.539	0.001116	1.116	0.9175	1.357	0.2722	1.795	1.386	2.326	9.535e-06
rs114019667	3	66710033	3p14.1	G/T	G	T	0.06764	0.0694	0.0388	0.0519	LRIG1-LOC105377143	intergenic_region	1.343	1.142	1.581	0.0003782	1.126	0.9233	1.372	0.2419	1.894	1.464	2.451	1.167e-06
rs55892323	3	66713685	3p14.1	T/C	T	C	0.07028	0.0704	0.0567	0.0663	LRIG1-LOC105377143	intergenic_region	1.309	1.114	1.538	0.001082	1.108	0.9113	1.348	0.3029	1.816	1.404	2.35	5.589e-06
rs4697194	4	18897541	4p15.31	T/C	T	C	0.1357	0.8849	0.7068	0.6888	LCORL-SLIT2	intergenic_region	0.752	0.6512	0.8685	0.0001048	0.6681	0.5617	0.7947	5.224e-06	1.014	0.7997	1.286	0.9076
rs28705291	4	18898704	4p15.31	T/C	T	C	0.1356	0.1151	0.2913	0.2911	LCORL-SLIT2	intergenic_region	0.7526	0.6517	0.8691	0.0001091	0.6686	0.5621	0.7953	5.429e-06	1.015	0.8002	1.287	0.9036
rs6449434	4	18906448	4p15.31	G/A	G	A	0.1361	0.1151	0.2903	0.2911	LCORL-SLIT2	intergenic_region	0.7516	0.6508	0.868	0.0001015	0.6678	0.5614	0.7944	5.099e-06	1.013	0.7989	1.285	0.9144
rs78517437	4	18909732	4p15.31	G/A	G	A	0.1363	0.1151	0.2932	0.3098	LCORL-SLIT2	intergenic_region	0.7491	0.6487	0.8651	8.413e-05	0.6656	0.5596	0.7918	4.267e-06	1.01	0.7965	1.281	0.9339
rs141378038	4	53132764	4q12	C/G	C	G	0.01427	0.006	0	0	SPATA18-USP46	intergenic_region	1.943	1.45	2.603	8.487e-06	1.851	1.321	2.593	0.0003492	1.943	1.166	3.236	0.01076
rs79077369	4	53157435	4q12	C/T	C	T	0.01427	0.006	0	0	SPATA18-USP46	intergenic_region	1.943	1.45	2.603	8.487e-06	1.851	1.321	2.593	0.0003492	1.943	1.166	3.236	0.01076
rs142595496	4	53242747	4q12	G/A	G	A	0.01439	0.006	0	0	SPATA18-USP46	intergenic_region	1.934	1.444	2.591	9.634e-06	1.844	1.316	2.584	0.0003741	1.932	1.16	3.219	0.01142
rs145264818	4	53245364	4q12	C/T	C	T	0.01439	0.006	0	0	SPATA18-USP46	intergenic_region	1.934	1.444	2.591	9.634e-06	1.844	1.316	2.584	0.0003741	1.932	1.16	3.219	0.01142
rs184360274	4	53254530	4q12	C/A	C	A	0.01439	0.006	0	0	SPATA18-USP46	intergenic_region	1.934	1.444	2.591	9.634e-06	1.844	1.316	2.584	0.0003741	1.932	1.16	3.219	0.01142
rs188409579	4	53319176	4q12	G/A	G	A	0.01395	0.006	0	0	SPATA18-USP46	intergenic_region	1.966	1.467	2.636	6.114e-06	1.873	1.336	2.626	0.0002755	1.961	1.176	3.269	0.009807
rs181273396	4	53319182	4q12	G/T	G	T	0.01395	0.006	0	0.0014	SPATA18-USP46	intergenic_region	1.966	1.467	2.636	6.114e-06	1.873	1.336	2.626	0.0002755	1.961	1.176	3.269	0.009807
rs140103984	4	53380058	4q12	T/C	T	C	0.01531	0.0099	0	0	SPATA18-USP46	intergenic_region	1.928	1.452	2.56	5.666e-06	1.897	1.373	2.622	0.0001033	1.771	1.062	2.952	0.02841
rs182308759	4	53381187	4q12	G/A	G	A	0.01397	0.006	0	0	SPATA18-USP46	intergenic_region	1.957	1.46	2.624	7.039e-06	1.865	1.33	2.615	0.000303	1.952	1.171	3.254	0.01032
rs78492724	4	56908911	4q12	G/A	G	A	0.04356	0.0417	0	0.0014	CEP135-MIR7641-2	intergenic_region	1.408	1.16	1.709	0.0005437	1.62	1.312	2	7.42e-06	0.787	0.5059	1.224	0.288
rs142535310	4	64705730	4q13.1	T/C	T	C	0.01136	0.0129	0	0	ADGRL3-AS1-TECRL	intergenic_region	1.714	1.195	2.458	0.003387	1.032	0.6215	1.714	0.9026	3.22	1.986	5.219	2.093e-06
rs1383009910	4	64715699	4q13.1	A/T	A	T	0.01046	0	0	0	ADGRL3-AS1-TECRL	intergenic_region	1.627	1.117	2.369	0.01124	0.9417	0.5485	1.617	0.8277	3.173	1.933	5.208	4.975e-06
rs113932953	4	64745246	4q13.1	G/A	G	A	0.01124	0.0129	0	0	ADGRL3-AS1-TECRL	intergenic_region	1.635	1.14	2.345	0.007548	0.9829	0.5916	1.633	0.9469	3.091	1.906	5.012	4.75e-06
rs1346132	4	73770690	4q13.3	T/G	T	G	0.01539	0.0317	0.2505	0.3545	ADAMTS3-COX18	intergenic_region	1.971	1.485	2.614	2.578e-06	1.841	1.326	2.555	0.0002643	1.914	1.161	3.154	0.01088
rs11731270	4	73775580	4q13.3	G/A	G	A	0.01268	0.0288	0.2515	0.3343	ADAMTS3-COX18	intergenic_region	2.008	1.478	2.728	8.192e-06	1.965	1.385	2.787	0.0001512	1.733	0.9834	3.056	0.05716
rs244040	4	111229521	4q25	G/A	G	A	0.1415	0.1766	0.3728	0.2896	ELOVL6-ENPEP	intergenic_region	1.177	1.04	1.331	0.009643	1.002	0.8635	1.162	0.9818	1.639	1.339	2.006	1.642e-06
rs142931664	4	164261831	4q32.2	C/T	C	T	0.01956	0.0139	0.001	0	NPY5R	upstream_gene_variant	1.563	1.191	2.051	0.001295	1.112	0.7792	1.587	0.5581	2.596	1.761	3.826	1.426e-06
rs7673759	4	186886072	4q35.1	G/C	G	C	0.09031	0.9018	0.7684	0.781	SORBS2-TLR3	intergenic_region	1.428	1.24	1.646	8.187e-07	1.345	1.141	1.587	0.000429	1.558	1.218	1.993	0.0004149
rs7698928	4	186886436	4q35.1	A/T	A	T	0.08966	0.9018	0.7674	0.781	SORBS2-TLR3	intergenic_region	1.416	1.228	1.634	1.828e-06	1.333	1.128	1.575	0.0007304	1.552	1.211	1.989	0.0005153
rs192773663	5	1812360	5p15.33	C/T	C	T	0.01687	0.0179	0	0	NDUFS6	intron_variant	1.7	1.282	2.253	0.0002251	1.187	0.8209	1.715	0.3628	2.711	1.81	4.06	1.304e-06
rs6876942	5	3104935	5p15.33	C/T	C	T	0.1334	0.1121	0.0825	0.1297	LOC105374620-LINC01377	intergenic_region	1.322	1.171	1.493	6.656e-06	1.403	1.223	1.609	1.299e-06	1.105	0.8771	1.392	0.3966
rs6875751	5	3104936	5p15.33	G/A	G	A	0.1337	0.1121	0.0835	0.1297	LOC105374620-LINC01377	intergenic_region	1.312	1.162	1.482	1.183e-05	1.391	1.212	1.595	2.473e-06	1.102	0.8747	1.388	0.4099
rs12520174	5	49443290	5q11.1	T/G	T	G	0.4604	0.4425	0.4254	0.4798	HCN1-EMB	intergenic_region	0.8524	0.7786	0.9331	0.0005392	0.7857	0.7076	0.8725	6.365e-06	1.041	0.8844	1.226	0.6268
rs10940235	5	49636753	5q11.1	G/T	G	T	0.4571	0.4335	0.4662	0.5144	HCN1-EMB	intergenic_region	0.8596	0.7852	0.941	0.001044	0.7881	0.7097	0.8752	8.444e-06	1.056	0.8969	1.243	0.5131
rs12659667	5	49861925	5q11.1	C/A	C	A	0.2939	0.6528	0.6352	0.6441	EMB-PARP8	intergenic_region	1.221	1.111	1.342	3.604e-05	1.284	1.152	1.43	5.782e-06	1.09	0.9154	1.298	0.3329
rs7721806	5	49872016	5q11.1	G/A	G	A	0.294	0.6528	0.6332	0.6427	EMB-PARP8	intergenic_region	1.221	1.111	1.342	3.626e-05	1.284	1.152	1.43	5.819e-06	1.09	0.9153	1.298	0.3332
rs11950885	5	49907658	5q11.1	C/A	C	A	0.3429	0.3562	0.4185	0.3963	EMB-PARP8	intergenic_region	0.8164	0.7408	0.8996	4.228e-05	0.7687	0.6866	0.8607	5.064e-06	0.93	0.7819	1.106	0.4122
rs12152780	5	49927832	5q11.1	T/C	T	C	0.3427	0.3562	0.4274	0.402	EMB-PARP8	intergenic_region	0.8152	0.7397	0.8983	3.733e-05	0.7695	0.6873	0.8616	5.483e-06	0.9235	0.7763	1.099	0.3692
rs62366901	5	49930286	5q11.1	T/G	T	G	0.3435	0.3562	0.4274	0.4092	EMB-PARP8	intergenic_region	0.8137	0.7384	0.8966	3.106e-05	0.7689	0.6869	0.8608	5.017e-06	0.9194	0.7729	1.094	0.3427
rs10940455	5	49933088	5q11.1	A/T	A	T	0.3435	0.3562	0.4254	0.4092	EMB-PARP8	intergenic_region	0.8136	0.7383	0.8965	3.073e-05	0.7689	0.6868	0.8607	4.967e-06	0.9193	0.7729	1.094	0.342
rs62368277	5	49993851	5q11.1	T/G	T	G	0.3449	0.3621	0.4314	0.402	PARP8	intron_variant	0.8116	0.7367	0.8941	2.373e-05	0.7703	0.6883	0.862	5.466e-06	0.9081	0.7635	1.08	0.2761
rs282546	5	50058043	5q11.1	T/C	T	C	0.3448	0.3611	0.4304	0.4049	PARP8	intron_variant	0.8105	0.7357	0.8929	2.107e-05	0.7687	0.6869	0.8602	4.603e-06	0.9088	0.7642	1.081	0.2799
rs26067	5	50089651	5q11.1	A/G	A	G	0.344	0.6409	0.6372	0.6974	PARP8	intron_variant	0.8097	0.7348	0.8921	1.972e-05	0.7672	0.6854	0.8587	4.043e-06	0.9102	0.7652	1.083	0.2881
rs693082	5	50104371	5q11.1	G/A	G	A	0.3445	0.6379	0.5845	0.6081	PARP8	intron_variant	0.8115	0.7366	0.8941	2.377e-05	0.7703	0.6883	0.8621	5.486e-06	0.908	0.7634	1.08	0.2759
rs285529	5	50139286	5q11.1	A/G	A	G	0.3443	0.3601	0.4175	0.3919	PARP8	3_prime_UTR_variant	0.8106	0.7358	0.8931	2.174e-05	0.7688	0.6869	0.8604	4.713e-06	0.9093	0.7644	1.082	0.2827
rs152839	5	50145266	5q11.1	C/T	C	T	0.3434	0.3621	0.4155	0.389	PARP8	downstream_gene_variant	0.8116	0.7366	0.8942	2.436e-05	0.7689	0.687	0.8607	4.879e-06	0.9123	0.767	1.085	0.3
rs26079	5	50159014	5q11.1	A/C	A	C	0.3444	0.3611	0.4105	0.379	PARP8-LOC100287592	intergenic_region	0.8046	0.7302	0.8865	1.117e-05	0.7617	0.6804	0.8526	2.242e-06	0.9071	0.7626	1.079	0.271
rs27157	5	50161524	5q11.1	T/C	T	C	0.2988	0.3393	0.2078	0.2003	PARP8-LOC100287592	intergenic_region	1.218	1.108	1.34	4.444e-05	1.278	1.147	1.424	8.992e-06	1.094	0.9184	1.302	0.3148
rs27683	5	50161542	5q11.1	A/G	A	G	0.3462	0.3621	0.4115	0.3761	PARP8-LOC100287592	intergenic_region	0.8051	0.7308	0.8869	1.134e-05	0.765	0.6836	0.856	3.014e-06	0.8995	0.7563	1.07	0.2317
rs27266	5	50161627	5q11.1	G/A	G	A	0.3469	0.3611	0.4125	0.3862	PARP8-LOC100287592	intergenic_region	0.8075	0.733	0.8895	1.47e-05	0.7661	0.6847	0.8572	3.367e-06	0.9049	0.761	1.076	0.2584
rs12658866	5	52521258	5q11.2	A/G	A	G	0.3193	0.2262	0.0895	0.1354	LOC257396-FST	intergenic_region	0.7896	0.7139	0.8735	4.472e-06	0.8033	0.7155	0.902	0.0002117
rs153125	5	52523710	5q11.2	T/A	T	A	0.3193	0.2262	0.0885	0.1369	LOC257396-FST	intergenic_region	0.7894	0.7136	0.8732	4.376e-06	0.8059	0.7178	0.9049	0.0002601
rs153122	5	52525754	5q11.2	C/T	C	T	0.3193	0.2262	0.0895	0.1369	LOC257396-FST	intergenic_region	0.7886	0.7129	0.8723	3.964e-06	0.8051	0.7171	0.9039	0.0002426
rs27317	5	52533496	5q11.2	A/C	A	C	0.3194	0.2262	0.0895	0.1369	LOC257396-FST	intergenic_region	0.7877	0.7121	0.8713	3.57e-06	0.8042	0.7162	0.9029	0.0002251
rs27315	5	52537327	5q11.2	G/A	G	A	0.3194	0.2262	0.0895	0.1354	LOC257396-FST	intergenic_region	0.7859	0.7104	0.8694	2.915e-06	0.8017	0.714	0.9002	0.0001852
rs27906	5	52538617	5q11.2	C/T	C	T	0.3195	0.2262	0.0895	0.1369	LOC257396-FST	intergenic_region	0.7855	0.71	0.8689	2.765e-06	0.8012	0.7135	0.8996	0.0001779
rs254197	5	52547006	5q11.2	T/G	T	G	0.3217	0.2272	0.1133	0.1628	LOC257396-FST	intergenic_region	0.7875	0.7121	0.8708	3.252e-06	0.8032	0.7156	0.9015	0.0001993	0.7349	0.6098	0.8856	0.001213
rs38059	5	52557594	5q11.2	G/T	G	T	0.3262	0.2421	0.0895	0.1484	LOC257396-FST	intergenic_region	0.793	0.7176	0.8763	5.37e-06	0.8115	0.7236	0.91	0.0003524	0.7317	0.6077	0.881	0.0009768
rs12658752	5	52658884	5q11.2	G/T	G	T	0.3169	0.2202	0.1581	0.2017	LOC257396-FST	intergenic_region	0.792	0.7161	0.8759	5.722e-06	0.8154	0.7266	0.9152	0.0005292	0.7082	0.5862	0.8555	0.0003473
rs6897040	5	86035980	5q14.3	G/T	G	T	0.4264	0	0	0	COX7C-LOC100505878	intergenic_region	1.158	1.058	1.266	0.001394	1.262	1.139	1.399	9.23e-06	0.8804	0.7457	1.039	0.1329
rs75419803	5	104032414	5q21.2	T/C	T	C	0.09688	0.0546	0.001	0	NUDT12-RAB9BP1	intergenic_region	1.279	1.107	1.478	0.0008527	1.445	1.232	1.696	6.103e-06	0.8534	0.6315	1.153	0.302
rs575793332	5	104048032	5q21.2	T/C	T	C	0.09226	0.0516	0	0	NUDT12-RAB9BP1	intergenic_region	1.286	1.11	1.49	0.0008281	1.452	1.234	1.709	7.201e-06	0.8666	0.6378	1.178	0.3603
rs79946623	5	130334658	5q23.3	T/A	T	A	0.1792	0.1369	0	0.0922	CHSY3-HINT1	intergenic_region	1.236	1.106	1.382	0.0001957	1.357	1.197	1.539	1.819e-06	0.9452	0.7604	1.175	0.6114
rs10075211	5	147839537	5q32	C/T	C	T	0.1839	0.8135	0.4046	0.6354	HTR4	intron_variant	0.7368	0.6492	0.8362	2.233e-06	0.7608	0.6584	0.8792	0.0002114	0.7004	0.553	0.8871	0.003136
rs1964801	5	147842880	5q32	A/C	A	C	0.1839	0.8135	0.4056	0.6124	HTR4	intron_variant	0.7361	0.6486	0.8354	2.079e-06	0.7601	0.6577	0.8783	0.0002004	0.6999	0.5526	0.8864	0.003075
rs1985524	5	147847788	5q32	C/G	C	G	0.1815	0.8135	0.4056	0.6095	HTR4	intron_variant	0.7277	0.6404	0.8268	1.071e-06	0.7484	0.6467	0.8662	0.0001018	0.7015	0.5532	0.8896	0.003444
rs1989154	5	147848890	5q32	T/C	T	C	0.1815	0.8135	0.4046	0.634	HTR4	intron_variant	0.7277	0.6405	0.8269	1.079e-06	0.7485	0.6468	0.8663	0.0001024	0.7016	0.5533	0.8897	0.003454
rs1988819	5	147849531	5q32	T/C	T	C	0.182	0.8135	0.4046	0.634	HTR4	intron_variant	0.7274	0.6402	0.8264	1.024e-06	0.7451	0.6438	0.8624	8.026e-05	0.7087	0.5595	0.8978	0.004324
rs1988818	5	147849635	5q32	T/C	T	C	0.1822	0.8135	0.4036	0.611	HTR4	intron_variant	0.7364	0.6484	0.8363	2.418e-06	0.7574	0.6548	0.876	0.0001823	0.7083	0.5591	0.8974	0.004282
rs3995091	5	147849759	5q32	A/G	A	G	0.1817	0.8135	0.4016	0.611	HTR4	intron_variant	0.7268	0.6396	0.8258	9.75e-07	0.7476	0.646	0.8652	9.556e-05	0.7007	0.5526	0.8886	0.00334
rs6887366	5	147851270	5q32	T/A	T	A	0.1815	0.8135	0.4036	0.634	HTR4	downstream_gene_variant	0.7273	0.6401	0.8264	1.035e-06	0.7481	0.6464	0.8659	9.958e-05	0.7012	0.5529	0.8892	0.003404
rs76451285	6	6197488	6p25.1	G/A	G	A	0.03507	0.0179	0	0	F13A1	missense_variant	1.398	1.133	1.725	0.001814	1.669	1.333	2.09	7.805e-06	0.8871	0.5598	1.406	0.6102
rs693303	6	23668113	6p22.3	G/T	G	T	0.3276	0.2421	0.2495	0.2522	LOC105374972-NRSN1	intergenic_region	0.9181	0.8333	1.012	0.08426	1.047	0.9383	1.168	0.4131	0.6464	0.5344	0.7818	6.946e-06
rs477099	6	23668193	6p22.3	A/T	A	T	0.3276	0.2421	0.2555	0.2522	LOC105374972-NRSN1	intergenic_region	0.9162	0.8315	1.01	0.07694	1.044	0.9356	1.164	0.4425	0.6466	0.5345	0.7821	7.048e-06
rs1086800	6	23668736	6p22.3	T/C	T	C	0.3275	0.2431	0.2485	0.2478	LOC105374972-NRSN1	intergenic_region	0.9162	0.8315	1.009	0.07688	1.044	0.9356	1.164	0.4427	0.6465	0.5345	0.782	7.042e-06
rs791980	6	23669104	6p22.3	G/A	G	A	0.3276	0.244	0.2475	0.2522	LOC105374972-NRSN1	intergenic_region	0.9156	0.831	1.009	0.07489	1.043	0.9351	1.164	0.4488	0.6461	0.5342	0.7816	6.846e-06
rs6899396	6	52524337	6p12.2	A/G	A	G	0.3664	0.6022	0.6064	0.3415	LOC730101	upstream_gene_variant	1.233	1.124	1.352	8.505e-06	1.252	1.126	1.392	3.107e-05	1.149	0.9716	1.359	0.1044
rs13219366	6	52527380		C/T	C	T	0.3654	0.6022	0.6074	0.3429	LOC730101	upstream_gene_variant	1.235	1.126	1.354	7.495e-06	1.253	1.127	1.393	2.994e-05	1.153	0.9748	1.364	0.0964
rs10948712	6	52527559		G/A	G	A	0.3608	0.6081	0.6074	0.3458	LOC730101	upstream_gene_variant	1.242	1.132	1.362	4.313e-06	1.257	1.131	1.398	2.357e-05	1.159	0.9797	1.372	0.08516
rs10948713	6	52527575		G/T	G	T	0.3607	0.6081	0.6074	0.3473	LOC730101	upstream_gene_variant	1.242	1.133	1.362	4.162e-06	1.257	1.131	1.398	2.293e-05	1.16	0.98	1.372	0.08447
rs6917548	6	52527583	6p12.2	G/A	G	A	0.3607	0.6081	0.6074	0.3458	LOC730101	upstream_gene_variant	1.242	1.133	1.362	4.162e-06	1.257	1.131	1.398	2.293e-05	1.16	0.98	1.372	0.08447
rs144705098	6	150489647	6q25.1	C/T	C	T	0.1316	0.0089,0.0893	0,0.006	0.0735,0.0778	PPP1R14C	intron_variant	#N/A	#N/A	#N/A	#N/A	#N/A	#N/A	#N/A	#N/A	#N/A	#N/A	#N/A	#N/A
rs117883639	7	2482304	7p22.3	C/G	C	G	0.01968	0.0516	0.1461	0.062	LOC101927181	intron_variant	1.503	1.133	1.995	0.004762	1.985	1.483	2.657	4.055e-06	0.6156	0.2898	1.307	0.2067
rs144987953	7	2494410	7p22.3	A/G	A	G	0.01999	0.0506	0.1501	0.0663	LOC101927181-GRIFIN	intergenic_region	1.545	1.169	2.042	0.002231	1.961	1.465	2.624	5.915e-06	0.7847	0.4026	1.53	0.4765
rs11773843	7	2495008	7p22.3	C/T	C	T	0.02058	0.0456	0.2028	0.0922	LOC101927181-GRIFIN	intergenic_region	1.511	1.147	1.99	0.003345	1.955	1.469	2.601	4.217e-06	0.6752	0.3335	1.367	0.275
rs11760223	7	2495235	7p22.3	C/T	C	T	0.02063	0.0456	0.2266	0.1052	LOC101927181-GRIFIN	intergenic_region	1.503	1.141	1.98	0.003785	1.944	1.461	2.587	5.085e-06	0.6712	0.3316	1.359	0.2679
rs7458163	7	2496918	7p22.3	C/T	C	T	0.02065	0.0456	0.2425	0.1138	LOC101927181-GRIFIN	intergenic_region	1.504	1.141	1.981	0.003728	1.946	1.462	2.589	4.943e-06	0.6719	0.3319	1.36	0.2691
rs76071584	7	2497930	7p22.3	C/T	C	T	0.02065	0.0446	0.2455	0.1225	LOC101927181-GRIFIN	intergenic_region	1.503	1.141	1.98	0.003793	1.944	1.461	2.587	5.071e-06	0.6715	0.3317	1.359	0.2684
rs11767507	7	2499068	7p22.3	A/C	A	C	0.02066	0.0446	0.2445	0.1225	LOC101927181-GRIFIN	intergenic_region	1.503	1.141	1.98	0.003793	1.944	1.461	2.587	5.071e-06	0.6715	0.3317	1.359	0.2684
rs75716847	7	2502708	7p22.3	G/T	G	T	0.02051	0.0417	0.2068	0.0951	LOC101927181-GRIFIN	intergenic_region	1.516	1.151	1.997	0.003103	1.962	1.474	2.61	3.805e-06	0.677	0.3345	1.37	0.2783
rs11772390	7	2504021	7p22.3	A/G	A	G	0.02082	0.0437	0.2525	0.1254	LOC101927181-GRIFIN	intergenic_region	1.483	1.126	1.953	0.004998	1.918	1.442	2.552	7.538e-06	0.6651	0.3287	1.346	0.2568
rs74459853	7	2505763	7p22.3	G/T	G	T	0.02064	0.0456	0.2425	0.1225	LOC101927181-GRIFIN	intergenic_region	1.506	1.143	1.984	0.003611	1.949	1.465	2.593	4.704e-06	0.6732	0.3325	1.363	0.2714
rs17794229	7	2505927	7p22.3	C/T	C	T	0.02081	0.0456	0.2425	0.1225	LOC101927181-GRIFIN	intergenic_region	1.501	1.14	1.978	0.003864	1.943	1.46	2.585	5.212e-06	0.6717	0.3318	1.36	0.2687
rs10950702	7	2509770	7p22.3	C/A	C	A	0.02051	0.0427	0.2048	0.0994	LOC101927181-GRIFIN	intergenic_region	1.521	1.154	2.004	0.002874	1.968	1.479	2.619	3.42e-06	0.6793	0.3356	1.375	0.2824
rs11764837	7	2510094	7p22.3	C/T	C	T	0.02049	0.0446	0.2048	0.0951	GRIFIN	downstream_gene_variant	1.492	1.131	1.97	0.004719	1.928	1.446	2.571	7.88e-06	0.68	0.3359	1.377	0.2838
rs13233428	7	2511960	7p22.3	A/G	A	G	0.02051	0.0446	0.2048	0.0951	GRIFIN	downstream_gene_variant	1.491	1.129	1.968	0.004815	1.926	1.444	2.569	8.112e-06	0.6795	0.3357	1.376	0.2829
rs11760689	7	2513100	7p22.3	G/A	G	A	0.02053	0.0427	0.2038	0.0951	GRIFIN	downstream_gene_variant	1.491	1.129	1.968	0.004815	1.926	1.444	2.569	8.112e-06	0.6795	0.3357	1.376	0.2829
rs10488611	7	2519809	7p22.3	G/A	G	A	0.02131	0.0595	0.1968	0.0951	GRIFIN	upstream_gene_variant	1.513	1.153	1.984	0.00277	1.923	1.449	2.551	5.89e-06	0.7385	0.3794	1.437	0.3724
rs17794559	7	2521389	7p22.3	C/T	C	T	0.02131	0.0595	0.2087	0.1009	GRIFIN-LFNG	intergenic_region	1.513	1.153	1.984	0.00277	1.923	1.449	2.551	5.89e-06	0.7385	0.3794	1.437	0.3724
rs11765273	7	2523308	7p22.3	G/A	G	A	0.02116	0.0595	0.2068	0.1037	GRIFIN-LFNG	intergenic_region	1.524	1.162	1.999	0.002305	1.938	1.46	2.571	4.556e-06	0.7433	0.3819	1.447	0.3826
rs11976803	7	2524133	7p22.3	G/C	G	C	0.02064	0.0675	0.17	0.0893	GRIFIN-LFNG	intergenic_region	1.57	1.196	2.06	0.001146	1.953	1.468	2.598	4.365e-06	0.8514	0.4519	1.604	0.6187
rs11770940	7	2526942	7p22.3	C/A	C	A	0.02151	0.0665	0.2097	0.1023	GRIFIN-LFNG	intergenic_region	1.532	1.17	2.005	0.001911	1.91	1.44	2.534	7.25e-06	0.8191	0.4349	1.543	0.5368
rs143557812	7	15414907	7p21.2	G/C	G	C	0.01597	0.0089	0	0	AGMO	intron_variant	1.56	1.152	2.112	0.004028	1.145	0.7733	1.696	0.4988	2.635	1.721	4.037	8.419e-06
rs144501645	7	80368097	7q21.11	T/C	T	C	0.02519	0.0337	0.006	0	SEMA3C	downstream_gene_variant	1.716	1.362	2.161	4.603e-06	1.708	1.313	2.222	6.624e-05	1.674	1.114	2.515	0.01315
rs2788868	7	86568521	7q21.12	A/T	A	T	0.2149	0.1944	0.3211	0.2464	KIAA1324L	intron_variant	1.193	1.074	1.324	0.0009914	1.104	0.9772	1.248	0.1119	1.504	1.256	1.802	9.452e-06
rs10235954	7	86570219	7q21.12	C/T	C	T	0.2132	0.1954	0.2763	0.2104	KIAA1324L	intron_variant	1.194	1.075	1.326	0.000941	1.102	0.9747	1.246	0.1209	1.518	1.267	1.818	6.034e-06
rs142267843	7	91185815	7q21.13	C/T	C	T	0.01118	0.003	0	0	FZD1-MTERF1	intergenic_region	1.481	1.04	2.108	0.02924	0.8794	0.5313	1.455	0.617	3.294	2.12	5.118	1.131e-07
rs13281444	8	6520628	8p23.1	C/T	C	T	0.3294	0.3165	0.7038	0.647	MCPH1-AS1	intron_variant	1.166	1.061	1.281	0.001349	1.05	0.9409	1.171	0.3856	1.478	1.252	1.745	3.907e-06
rs145590580	8	6877696	8p23.1	C/G	C	G	0.02963	0.0119	0	0	DEFA3	upstream_gene_variant	1.483	1.185	1.856	0.0005751	1.181	0.8934	1.561	0.2427	2.167	1.541	3.049	8.861e-06
rs141127622	8	32640007	8p12	C/G	C	G	0.01089	0.005	0	0	NRG1-FUT10	intergenic_region	1.484	1.008	2.186	0.04542	0.858	0.4909	1.5	0.591	3.137	1.908	5.157	6.564e-06
rs4529426	8	32653172	8p12	T/C	T	C	0.01403	0.9921	0.999	0.9856	NRG1-FUT10	intergenic_region	1.308	0.9132	1.872	0.1431	0.7224	0.4232	1.233	0.2334	2.868	1.82	4.521	5.683e-06
rs138165528	8	58458467	8q12.1	G/A	G	A	0.01075	0.0119	0	0	LOC101929488-LOC286178	intergenic_region	1.755	1.237	2.489	0.001607	1.155	0.7222	1.847	0.5474	3.017	1.852	4.913	9.106e-06
rs141435206	8	99491117	8q22.2	A/G	A	G	0.01243	0.006	0	0	STK3	intron_variant	1.934	1.399	2.674	6.579e-05	2.396	1.707	3.364	4.389e-07	0.7327	0.3018	1.779	0.492
rs1013781674	8	99797278	8q22.2	T/C	T	C	0.01073	0	0	0	STK3	intron_variant	1.963	1.397	2.757	0.0001004	2.395	1.676	3.422	1.624e-06	0.8241	0.3395	2	0.6688
rs146509348	8	99823411	8q22.2	G/A	G	A	0.01196	0.0069	0	0	STK3	intron_variant	1.885	1.354	2.624	0.0001741	2.32	1.639	3.282	2.022e-06	0.7536	0.3105	1.829	0.5319
rs147891548	8	121041227	8q24.12	G/T	G	T	0.01602	0.0089	0	0	DEPTOR	intron_variant	1.366	0.99	1.884	0.05759	0.8115	0.5146	1.28	0.3686	2.693	1.745	4.155	7.549e-06
rs143403875	8	121111722	8q24.12	A/G	A	G	0.01017	0.006	0	0	DEPTOR-COL14A1	intergenic_region	1.403	0.9554	2.06	0.08413	0.7098	0.3959	1.273	0.2498	3.125	1.916	5.098	5.006e-06
rs188186076	9	38559671	9p13.1	C/A	C	A	0.02953	0.0347	0	0	FAM95C-ANKRD18A	intergenic_region	1.466	1.164	1.846	0.001169	1.198	0.9007	1.593	0.2146	2.221	1.57	3.144	6.697e-06
rs76802068	9	92449590	9q22.2	C/G	C	G	0.02577	0.0268	0.0586	0.0403	UNQ6494-LOC101927847	intergenic_region	1.62	1.276	2.056	7.33e-05	1.91	1.479	2.467	7.114e-07	1.083	0.6549	1.791	0.7557
rs111207142	9	92450980	9q22.2	G/C	G	C	0.02687	0.0268	0.1074	0.0648	UNQ6494-LOC101927847	intergenic_region	1.583	1.25	2.005	0.0001391	1.878	1.458	2.419	1.082e-06	1.03	0.6221	1.706	0.9084
rs78259862	9	92452011	9q22.2	A/G	A	G	0.0269	0.0268	0.1093	0.0807	UNQ6494-LOC101927847	intergenic_region	1.582	1.249	2.004	0.0001415	1.876	1.457	2.417	1.112e-06	1.03	0.6221	1.706	0.9083
rs78426952	9	92454305	9q22.2	A/G	A	G	0.02712	0.0268	0.0586	0.0461	UNQ6494-LOC101927847	intergenic_region	1.549	1.223	1.961	0.0002818	1.838	1.428	2.368	2.377e-06	1.008	0.609	1.669	0.9744
rs9696601	9	92454568	9q22.2	A/G	A	G	0.02718	0.0268	0.1093	0.0764	UNQ6494-LOC101927847	intergenic_region	1.547	1.222	1.959	0.0002924	1.836	1.426	2.365	2.493e-06	1.006	0.6077	1.666	0.9808
rs9696611	9	92454786	9q22.2	A/T	A	T	0.02715	0.0268	0.1093	0.0735	UNQ6494-LOC101927847	intergenic_region	1.549	1.223	1.961	0.0002832	1.838	1.427	2.368	2.402e-06	1.007	0.6083	1.668	0.9779
rs9696014	9	92454867	9q22.2	C/A	C	A	0.02692	0.0268	0.0586	0.0461	UNQ6494-LOC101927847	intergenic_region	1.564	1.235	1.98	0.0002064	1.855	1.441	2.389	1.678e-06	1.018	0.6148	1.685	0.9452
rs78626245	9	92455507	9q22.2	C/T	C	T	0.02682	0.0268	0.0586	0.0346	UNQ6494-LOC101927847	intergenic_region	1.575	1.244	1.995	0.0001618	1.869	1.451	2.407	1.251e-06	1.025	0.619	1.696	0.9245
rs138820995	9	92459732	9q22.2	G/A	G	A	0.02314	0.0198	0.004	0.0043	UNQ6494-LOC101927847	intergenic_region	1.675	1.306	2.15	4.969e-05	1.986	1.52	2.594	4.829e-07	1.127	0.6683	1.9	0.6543
rs12115796	9	92465062	9q22.2	T/A	T	A	0.02107	0.0188	0.005	0.0043	UNQ6494-LOC101927847	intergenic_region	1.848	1.432	2.384	2.293e-06	2.171	1.652	2.853	2.699e-08	1.181	0.6871	2.029	0.5477
rs12115684	9	92465238	9q22.2	C/T	C	T	0.02107	0.0188	0.005	0.0043	UNQ6494-LOC101927847	intergenic_region	1.848	1.432	2.384	2.293e-06	2.171	1.652	2.853	2.699e-08	1.181	0.6871	2.029	0.5477
rs12115802	9	92465361	9q22.2	T/C	T	C	0.02107	0.0188	0.005	0.0043	UNQ6494-LOC101927847	intergenic_region	1.848	1.432	2.384	2.293e-06	2.171	1.652	2.853	2.699e-08	1.181	0.6871	2.029	0.5477
rs75847266	9	92465716	9q22.2	G/A	G	A	0.02108	0.0188	0.005	0.0058	UNQ6494-LOC101927847	intergenic_region	1.852	1.436	2.389	2.119e-06	2.175	1.655	2.859	2.514e-08	1.184	0.6891	2.034	0.5409
rs79166762	9	92466006	9q22.2	T/C	T	C	0.01918	0.0159	0	0	UNQ6494-LOC101927847	intergenic_region	1.928	1.483	2.505	9.167e-07	2.282	1.724	3.019	7.778e-09	1.207	0.6891	2.114	0.5106
rs117445944	9	92466048	9q22.2	A/G	A	G	0.02108	0.0188	0.005	0.0043	UNQ6494-LOC101927847	intergenic_region	1.848	1.432	2.384	2.293e-06	2.171	1.652	2.853	2.699e-08	1.181	0.6871	2.029	0.5477
rs75273685	9	92466495	9q22.2	C/T	C	T	0.02109	0.0188	0.005	0.0043	UNQ6494-LOC101927847	intergenic_region	1.848	1.432	2.384	2.293e-06	2.171	1.652	2.853	2.699e-08	1.181	0.6871	2.029	0.5477
rs76097735	9	92468731	9q22.2	C/A	C	A	0.02125	0.0188	0.005	0.0043	UNQ6494-LOC101927847	intergenic_region	1.86	1.444	2.396	1.539e-06	2.192	1.671	2.875	1.458e-08	1.26	0.7459	2.128	0.3877
rs78819980	9	92468753	9q22.2	G/A	G	A	0.02125	0.0188	0.005	0.0043	UNQ6494-LOC101927847	intergenic_region	1.86	1.444	2.396	1.539e-06	2.192	1.671	2.875	1.458e-08	1.26	0.7459	2.128	0.3877
rs79641632	9	92469748	9q22.2	C/T	C	T	0.0209	0.0188	0.005	0.0043	UNQ6494-LOC101927847	intergenic_region	1.848	1.43	2.387	2.655e-06	2.164	1.643	2.85	3.828e-08	1.2	0.6987	2.063	0.5083
rs117899385	9	92470349	9q22.2	T/A	T	A	0.03415	0.0298	0.0298	0.1556	UNQ6494-LOC101927847	intergenic_region	1.572	1.271	1.945	3.108e-05	1.742	1.379	2.202	3.304e-06	1.174	0.7666	1.799	0.46
rs79749759	9	92478072	9q22.2	C/T	C	T	0.03728	0.0337	0.0149	0.036	UNQ6494-LOC101927847	intergenic_region	1.561	1.273	1.913	1.827e-05	1.749	1.399	2.187	9.026e-07	1.104	0.7272	1.676	0.6418
rs79522031	9	92478251	9q22.2	A/G	A	G	0.0376	0.0337	0.0159	0.0375	UNQ6494-LOC101927847	intergenic_region	1.562	1.275	1.914	1.64e-05	1.755	1.405	2.191	7.039e-07	1.095	0.7209	1.662	0.6715
rs9695866	9	92478997	9q22.2	C/T	C	T	0.03798	0.0327	0.0149	0.036	UNQ6494-LOC101927847	intergenic_region	1.533	1.251	1.879	3.868e-05	1.719	1.375	2.148	1.941e-06	1.087	0.7157	1.65	0.6965
rs79941455	9	92479903	9q22.2	G/A	G	A	0.03692	0.0327	0.0159	0.0375	UNQ6494-LOC101927847	intergenic_region	1.586	1.295	1.943	8.438e-06	1.781	1.426	2.224	3.581e-07	1.11	0.731	1.685	0.6247
rs9696538	9	92483287	9q22.2	C/A	C	A	0.03712	0.0327	0.0149	0.036	UNQ6494-LOC101927847	intergenic_region	1.563	1.275	1.916	1.72e-05	1.751	1.401	2.189	8.542e-07	1.106	0.7284	1.679	0.6365
rs9695254	9	92483404	9q22.2	G/A	G	A	0.03712	0.0327	0.0149	0.036	UNQ6494-LOC101927847	intergenic_region	1.563	1.275	1.916	1.72e-05	1.751	1.401	2.189	8.542e-07	1.106	0.7284	1.679	0.6365
rs111332486	9	92484370	9q22.2	C/G	C	G	0.03716	0.0327	0.0149	0.0389	UNQ6494-LOC101927847	intergenic_region	1.561	1.273	1.913	1.837e-05	1.749	1.399	2.186	9.127e-07	1.104	0.7274	1.677	0.6412
rs73649344	9	92495150	9q22.2	C/T	C	T	0.03517	0.0327	0.0159	0.0605	UNQ6494-LOC101927847	intergenic_region	1.507	1.221	1.861	0.0001372	1.697	1.348	2.137	6.813e-06	1.068	0.6919	1.649	0.7663
rs75277833	9	92497020	9q22.2	A/G	A	G	0.03562	0.0337	0.0159	0.0418	UNQ6494-LOC101927847	intergenic_region	1.565	1.269	1.929	2.755e-05	1.73	1.374	2.179	3.134e-06	1.173	0.7717	1.784	0.4548
rs142870682	10	66293952	10q21.3	G/A	G	A	0.1051	0.0635	0.1382	0.0692	REEP3-ANXA2P3	intergenic_region	1.402	1.228	1.602	5.975e-07	1.338	1.147	1.561	0.0002116	1.556	1.237	1.958	0.0001566
rs72805946	10	66304705	10q21.3	G/A	G	A	0.105	0.0635	0.1382	0.0706	REEP3-ANXA2P3	intergenic_region	1.406	1.231	1.605	4.84e-07	1.343	1.152	1.567	0.0001698	1.554	1.235	1.954	0.0001666
rs10995906	10	66304899	10q21.3	G/C	G	C	0.1054	0.0635	0.1382	0.0706	REEP3-ANXA2P3	intergenic_region	1.399	1.225	1.597	7.309e-07	1.337	1.146	1.559	0.0002198	1.546	1.229	1.946	0.000199
rs72805947	10	66305915	10q21.3	T/C	T	C	0.1051	0.0655	0.1392	0.0706	REEP3-ANXA2P3	intergenic_region	1.398	1.225	1.597	7.412e-07	1.334	1.144	1.557	0.0002438	1.553	1.234	1.953	0.0001702
rs10822310	10	66308850	10q21.3	G/A	G	A	0.1049	0.0635	0.1382	0.0692	REEP3-ANXA2P3	intergenic_region	1.402	1.228	1.601	6.164e-07	1.338	1.147	1.56	0.0002161	1.556	1.237	1.957	0.0001584
rs10995908	10	66309198	10q21.3	G/A	G	A	0.1049	0.0635	0.1382	0.0692	REEP3-ANXA2P3	intergenic_region	1.402	1.228	1.601	6.164e-07	1.338	1.147	1.56	0.0002161	1.556	1.237	1.957	0.0001584
rs10995910	10	66309622	10q21.3	A/T	A	T	0.1049	0.0635	0.1382	0.0692	REEP3-ANXA2P3	intergenic_region	1.402	1.228	1.601	6.164e-07	1.338	1.147	1.56	0.0002161	1.556	1.237	1.957	0.0001584
rs72805948	10	66310291	10q21.3	G/C	G	C	0.105	0.0655	0.1382	0.0692	REEP3-ANXA2P3	intergenic_region	1.401	1.227	1.6	6.491e-07	1.337	1.146	1.559	0.000223	1.555	1.236	1.955	0.0001621
rs190342411	10	66313047	10q21.3	G/A	G	A	0.08868	0.0526	0.1213	0.0504	REEP3-ANXA2P3	intergenic_region	1.421	1.232	1.638	1.309e-06	1.342	1.137	1.584	0.0004991	1.591	1.246	2.032	0.0001965
rs72805949	10	66313979	10q21.3	A/G	A	G	0.1042	0.0605	0.1372	0.0692	REEP3-ANXA2P3	intergenic_region	1.429	1.252	1.631	1.262e-07	1.353	1.16	1.578	0.0001191	1.628	1.298	2.041	2.454e-05
rs202083337	11	6095816	11p15.4	G/A	G	A	0.01416	0.004	0	0	OR56A1-OR56B4	intergenic_region	1.935	1.437	2.604	1.353e-05	2.116	1.527	2.933	6.817e-06	1.31	0.7102	2.415	0.3876
rs78281755	11	85346410	11q14.1	C/T	C	T	0.02135	0.0149	0.004	0	TMEM126B	intron_variant	1.413	1.077	1.854	0.01269	0.9509	0.6612	1.368	0.786	2.442	1.659	3.594	5.964e-06
rs77691304	11	85565409	11q14.1	G/A	G	A	0.01752	0.0129	0	0	CCDC83	upstream_gene_variant	1.504	1.122	2.015	0.006357	1.015	0.6877	1.499	0.9395	2.582	1.7	3.921	8.578e-06
rs76506794	11	85598259	11q14.1	G/C	G	C	0.01898	0.0119	0	0	CCDC83	intron_variant	1.502	1.138	1.981	0.004052	1.044	0.7254	1.503	0.8158	2.482	1.664	3.702	8.384e-06
rs141354661	11	85735035	11q14.2	C/T	C	T	0.01903	0.0109	0	0	PICALM	intron_variant	1.474	1.116	1.946	0.006297	1.014	0.702	1.465	0.9408	2.463	1.654	3.668	9.066e-06
rs78944797	11	85862547	11q14.2	A/G	A	G	0.02194	0.0169	0	0	PICALM-EED	intergenic_region	1.42	1.092	1.845	0.00883	0.9864	0.6978	1.394	0.938	2.366	1.622	3.451	7.848e-06
rs578627	11	102381324	11q22.2	T/G	T	G	0.4653	0.499	0.2078	0.2075	LOC102723838-MMP7	intergenic_region	1.226	1.12	1.341	9.685e-06	1.255	1.131	1.392	1.788e-05	1.092	0.9272	1.286	0.2919
rs147411380	11	113737666	11q23.2	G/T	G	T	0.01241	0.006	0	0	USP28	intron_variant	1.623	1.139	2.311	0.007314	1.103	0.6888	1.765	0.6839	3.069	1.904	4.948	4.176e-06
rs187806642	11	113838584	11q23.2	G/A	G	A	0.01128	0.003	0.001	0	HTR3B-HTR3A	intergenic_region	1.534	1.056	2.229	0.02477	0.9867	0.5923	1.644	0.959	3.117	1.91	5.088	5.4e-06
rs142811088	11	113850388	11q23.2	G/A	G	A	0.01127	0.006	0	0	HTR3A	intron_variant	1.465	1.003	2.141	0.04831	0.9095	0.5374	1.539	0.7239	3.095	1.896	5.053	6.271e-06
rs149995739	12	41979493	12q12	G/A	G	A	0.02548	0.0149	0	0	PDZRN4-LOC101927038	intergenic_region	1.357	1.056	1.742	0.01698	1.03	0.7487	1.417	0.8558	2.347	1.638	3.362	3.34e-06
rs138627431	12	42144581	12q12	C/A	C	A	0.03003	0.0159	0	0	PDZRN4-LOC101927038	intergenic_region	1.357	1.073	1.717	0.01097	1.083	0.8076	1.453	0.5936	2.223	1.574	3.14	5.767e-06
rs370536844	12	74484645	12q21.1	A/C	A	C	0.01069	0.0139	0	0	LOC101928137-LOC100507377	intergenic_region	2.166	1.545	3.037	7.366e-06	2.329	1.607	3.376	8.069e-06	1.921	1.039	3.549	0.03723
rs11179928	12	74517828	12q21.1	T/C	T	C	0.01466	0.0327	0.0467	0.0548	LOC101928137-LOC100507377	intergenic_region	1.953	1.454	2.623	8.611e-06	1.953	1.399	2.725	8.327e-05	2.132	1.298	3.502	0.002794
rs11179943	12	74541791	12q21.1	A/G	A	G	0.02362	0.0536	0.1809	0.1412	LOC100507377	intron_variant	1.756	1.374	2.244	6.973e-06	1.69	1.274	2.242	0.0002705	2.057	1.37	3.087	0.0005011
rs7305553	12	74561172	12q21.1	G/T	G	T	0.01492	0.0317	0.0457	0.0519	LOC100507377	intron_variant	1.998	1.498	2.663	2.431e-06	1.981	1.43	2.744	3.933e-05	2.179	1.344	3.533	0.001576
rs12296372	12	74569580	12q21.1	G/A	G	A	0.01541	0.0317	0.0437	0.0519	LOC100507377	intron_variant	1.933	1.451	2.576	6.791e-06	1.92	1.387	2.659	8.541e-05	2.116	1.305	3.43	0.002358
rs12296418	12	74569636	12q21.1	G/C	G	C	0.01541	0.0317	0.0437	0.0519	LOC100507377	intron_variant	1.933	1.451	2.576	6.791e-06	1.92	1.387	2.659	8.541e-05	2.116	1.305	3.43	0.002358
rs117996975	12	90316932	12q21.33	C/T	C	T	0.03595	0.0327	0.002	0	LINC00936-LOC105369891	intergenic_region	0.4698	0.3375	0.6539	7.551e-06	0.4206	0.2809	0.6298	2.607e-05	0.5926	0.3393	1.035	0.06589
rs139382189	12	117621275	12q24.22	G/C	G	C	0.07275	0.0546	0	0	FBXO21	intron_variant	1.404	1.201	1.641	1.988e-05	1.565	1.318	1.86	3.355e-07	1.121	0.828	1.519	0.4592
rs141139933	12	117639185	12q24.22	A/G	A	G	0.06534	0.0516	0	0	FBXO21-NOS1	intergenic_region	1.427	1.211	1.68	2.127e-05	1.552	1.293	1.862	2.299e-06	1.225	0.898	1.67	0.2006
rs7991835	13	101400282	13q32.3	G/T	G	T	0.02414	0,0.0278	0,0.0457	0,0.0461	NALCN-AS1	intron_variant	1.157	0.8747	1.529	0.3075	0.7627	0.5217	1.115	0.162	2.351	1.611	3.429	9.144e-06
rs7159802	14	36502543	14q13.2	A/G	A	G	0.1741	0.2133	0.0577	0.1066	BRMS1L-LINC00609	intergenic_region	1.207	1.078	1.351	0.001076	1.067	0.9337	1.219	0.3414	1.551	1.28	1.879	7.512e-06
rs546301734	14	40077473	14q21.1	C/G	C	G	0.01385	0,0.006	0,0.001	0,0.0303	FBXO33-LOC644919	intergenic_region	1.439	1.022	2.025	0.03699	0.9843	0.6233	1.554	0.9458	2.865	1.82	4.509	5.439e-06
rs140269559	14	48940259	14q21.3	T/A	T	A	0.02551	0.0188	0	0	LINC00648-RPS29	intergenic_region	1.442	1.128	1.845	0.00355	1.035	0.7508	1.426	0.8344	2.382	1.669	3.4	1.749e-06
rs77846086	14	71624367	14q24.2	G/C	G	C	0.02468	0.0179	0	0	PCNX1-SNORD56B	intergenic_region	1.327	1.022	1.723	0.03358	0.9395	0.6666	1.324	0.7214	2.355	1.624	3.414	6.228e-06
rs144512407	14	71630287	14q24.2	G/A	G	A	0.02479	0.0179	0	0	PCNX1-SNORD56B	intergenic_region	1.349	1.041	1.748	0.02379	0.9668	0.6888	1.357	0.845	2.353	1.623	3.411	6.382e-06
rs79762263	14	87312973	14q31.3	A/G	A	G	0.05779	0.0357	0	0.049	LOC101928767-LOC283585	intergenic_region	1.464	1.237	1.733	9.158e-06	1.371	1.126	1.669	0.001652	1.592	1.191	2.128	0.001686
rs8006867	14	101702381	14q32.31	G/A	G	A	0.2591	0.6478	0.7992	0.7709	MEG9-LINC00524	intergenic_region	1.215	1.101	1.341	0.0001023	1.29	1.154	1.443	7.945e-06	0.9854	0.8182	1.187	0.877
rs151140284	15	61555160	15q22.2	C/T	C	T	0.01721	0.0129	0	0	RORA-VPS13C	intergenic_region	1.449	1.09	1.926	0.01071	1.122	0.7822	1.609	0.5316	2.505	1.678	3.738	6.94e-06
rs11631816	15	73646594	15q24.1	G/A	G	A	0.09148	0.0972	0.0924	0.036	HCN4	intron_variant	1.309	1.136	1.509	0.0002038	1.43	1.22	1.675	9.626e-06	1.159	0.8883	1.513	0.2769
rs76097616	15	83634766	15q25.2	C/T	C	T	0.01064	0,0.005	0,0	0.0043,0	HOMER2-FAM103A1	intergenic_region	1.912	1.364	2.679	0.0001662	2.371	1.664	3.379	1.766e-06	0.606	0.2245	1.636	0.3228
rs149747987	15	84615885	15q25.2	C/T	C	T	0.01169	0.003	0	0	ADAMTSL3	intron_variant	1.222	0.8249	1.809	0.3176	0.5036	0.2585	0.981	0.04377	3.05	1.9	4.897	3.883e-06
rs79931750	16	29932114	16p11.2	G/T	G	T	0.02921	0.0308	0	0	KCTD13	intron_variant	1.185	0.9226	1.522	0.1839	0.819	0.5859	1.145	0.2424	2.213	1.568	3.124	6.29e-06
rs3956052	16	73698112	16q22.3	A/C	A	C	0.2223	0.8085	0.667	0.7349	LINC01568-LOC101928035	intergenic_region	0.9334	0.8356	1.043	0.2218	1.08	0.9553	1.222	0.218	0.5891	0.467	0.7433	8.125e-06
rs2086416	16	73700820	16q22.3	A/G	A	G	0.2145	0.8115	0.5666	0.6715	LINC01568-LOC101928035	intergenic_region	0.9301	0.8313	1.041	0.2058	1.079	0.9523	1.222	0.2334	0.5843	0.4609	0.7406	8.937e-06
rs716271	16	73708524	16q22.3	G/A	G	A	0.2145	0.7966	0.669	0.745	LINC01568-LOC101928035	intergenic_region	0.9332	0.8342	1.044	0.2271	1.083	0.9563	1.227	0.2091	0.5846	0.4612	0.741	9.075e-06
rs716270	16	73708889	16q22.3	A/G	A	G	0.2149	0.7966	0.667	0.7406	LINC01568-LOC101928035	intergenic_region	0.9333	0.8343	1.044	0.2271	1.084	0.9571	1.228	0.2042	0.5829	0.4599	0.7389	8.161e-06
rs8059199	16	73712234	16q22.3	A/C	A	C	0.2155	0.7966	0.6223	0.7219	LINC01568-LOC101928035	intergenic_region	0.9124	0.8151	1.021	0.1109	1.06	0.935	1.201	0.3646	0.5723	0.4509	0.7265	4.507e-06
rs2127738	16	73716345	16q22.3	C/T	C	T	0.2081	0.8065	0.668	0.745	LINC01568-LOC101928035	intergenic_region	0.9214	0.8223	1.032	0.1587	1.069	0.9421	1.213	0.3011	0.5717	0.4488	0.7283	6.018e-06
rs72798545	16	77232746	16q23.1	A/C	A	C	0.167	0.1577	0.1571	0.1153	MON1B	3_prime_UTR_variant	1.226	1.094	1.373	0.0004447	1.101	0.9628	1.259	0.16	1.55	1.279	1.88	8.13e-06
rs72798546	16	77234692	16q23.1	G/A	G	A	0.1666	0.1538	0.1441	0.1095	MON1B	downstream_gene_variant	1.224	1.092	1.371	0.0004934	1.098	0.9599	1.255	0.1732	1.553	1.281	1.883	7.442e-06
rs72798551	16	77239243	16q23.1	A/G	A	G	0.1663	0.1558	0.1471	0.1095	SYCE1L	intron_variant	1.232	1.1	1.381	0.0003104	1.107	0.9678	1.265	0.1385	1.559	1.286	1.891	6.336e-06
rs12446458	16	77240896	16q23.1	C/A	C	A	0.1657	0.1538	0.1461	0.1081	SYCE1L	intron_variant	1.234	1.102	1.383	0.000285	1.106	0.9676	1.265	0.1394	1.566	1.292	1.899	5.047e-06
rs9924848	16	77245971	16q23.1	G/A	G	A	0.1681	0.1706	0.169	0.1354	SYCE1L	intron_variant	1.237	1.105	1.386	0.0002278	1.117	0.9774	1.276	0.1043	1.561	1.288	1.892	5.656e-06
rs11862987	16	77247504	16q23.1	C/T	C	T	0.1561	0.1657	0.164	0.1398	SYCE1L	downstream_gene_variant	1.249	1.113	1.402	0.0001629	1.128	0.9843	1.292	0.08333	1.582	1.301	1.924	4.249e-06
rs72800017	16	77248791	16q23.1	G/A	G	A	0.164	0.1538	0.1451	0.111	SYCE1L	downstream_gene_variant	1.226	1.093	1.374	0.0004847	1.099	0.9598	1.257	0.1723	1.56	1.285	1.893	6.726e-06
rs74490707	16	77249085	16q23.1	G/A	G	A	0.1682	0.1706	0.1918	0.1556	SYCE1L	downstream_gene_variant	1.245	1.112	1.393	0.0001487	1.126	0.986	1.286	0.07965	1.56	1.287	1.891	5.863e-06
rs72800022	16	77255496	16q23.1	A/C	A	C	0.1662	0.1577	0.1471	0.1124	SYCE1L-ADAMTS18	intergenic_region	1.222	1.091	1.37	0.0005563	1.097	0.9585	1.254	0.1793	1.552	1.279	1.882	8.248e-06
rs72800028	16	77257307	16q23.1	C/T	C	T	0.1679	0.1577	0.1481	0.111	SYCE1L-ADAMTS18	intergenic_region	1.232	1.1	1.38	0.0003058	1.105	0.9673	1.263	0.1411	1.559	1.287	1.89	5.9e-06
rs72800029	16	77257613	16q23.1	T/C	T	C	0.1679	0.1577	0.1471	0.1153	SYCE1L-ADAMTS18	intergenic_region	1.232	1.1	1.38	0.0003058	1.105	0.9673	1.263	0.1411	1.559	1.287	1.89	5.9e-06
rs112924285	16	77258129	16q23.1	C/G	C	G	0.1662	0.1577	0.1471	0.1138	SYCE1L-ADAMTS18	intergenic_region	1.222	1.091	1.37	0.0005563	1.097	0.9585	1.254	0.1793	1.552	1.279	1.882	8.248e-06
rs149150551	17	80778871	17q25.3	G/A	G	A	0.01817	0.0149	0.001	0	TBCD	intron_variant	1.675	1.263	2.221	0.000337	1.983	1.466	2.681	8.824e-06	0.9391	0.497	1.774	0.8465
rs369813432	17	80854493	17q25.3	C/T	C	T	0.01831	0.0149	0.002	0	TBCD	intron_variant	1.671	1.263	2.211	0.0003228	2.031	1.51	2.733	2.869e-06	0.8239	0.422	1.609	0.5705
rs2848605	18	21912865	18q11.2	A/G	A	G	0.3094	0.2887	0.3559	0.2925	OSBPL1A	intron_variant	1.139	1.036	1.252	0.007276	1.029	0.9211	1.15	0.6127	1.46	1.235	1.725	9.221e-06
rs74323928	19	15561220	19p13.12	C/A	C	A	0.05045	0.0556	0	0.0706	WIZ	upstream_gene_variant	1.523	1.273	1.823	4.275e-06	1.518	1.237	1.864	6.599e-05	1.564	1.141	2.144	0.0054
rs959419	19	20826692	19p12	T/G	T	G	0.3985	0.6081	0.3718	0.4971	ZNF626	downstream_gene_variant	1.159	1.059	1.27	0.001446	1.07	0.9633	1.189	0.2065	1.452	1.233	1.711	8.174e-06
rs4644961	19	20831456	19p12	C/T	C	T	0.3981	0.6091	0.3728	0.4986	ZNF626	intron_variant	1.16	1.059	1.27	0.001422	1.07	0.9635	1.189	0.2052	1.453	1.233	1.712	8.051e-06
rs274815	19	20834097	19p12	C/T	C	T	0.3966	0.6091	0.3728	0.4957	ZNF626	intron_variant	1.169	1.067	1.28	0.0007751	1.082	0.9738	1.202	0.1429	1.453	1.234	1.712	7.839e-06
rs274813	19	20837251	19p12	C/T	C	T	0.3952	0.6091	0.3708	0.4957	ZNF626	intron_variant	1.166	1.065	1.278	0.0009222	1.075	0.968	1.195	0.1759	1.455	1.235	1.714	7.455e-06
rs274810	19	20838613	19p12	C/T	C	T	0.3951	0.6091	0.3718	0.4986	ZNF626	intron_variant	1.167	1.065	1.278	0.0008962	1.076	0.9683	1.195	0.1739	1.455	1.235	1.714	7.294e-06
rs274809	19	20839236	19p12	T/C	T	C	0.3952	0.6091	0.3708	0.4928	ZNF626	intron_variant	1.166	1.065	1.278	0.0009196	1.075	0.968	1.195	0.1757	1.455	1.235	1.714	7.45e-06
rs274807	19	20839841	19p12	G/A	G	A	0.3952	0.6091	0.3718	0.4957	ZNF626	intron_variant	1.167	1.065	1.278	0.0009124	1.076	0.9681	1.195	0.175	1.455	1.235	1.714	7.436e-06
rs274806	19	20840626	19p12	G/A	G	A	0.395	0.6091	0.3728	0.4957	ZNF626	intron_variant	1.168	1.066	1.279	0.0008368	1.077	0.9692	1.196	0.1687	1.456	1.236	1.716	6.977e-06
rs274805	19	20841168	19p12	A/G	A	G	0.395	0.6091	0.3708	0.4971	ZNF626	intron_variant	1.167	1.066	1.279	0.0008728	1.076	0.9686	1.195	0.1719	1.456	1.235	1.715	7.169e-06
rs274804	19	20841566	19p12	T/A	T	A	0.3951	0.6091	0.3708	0.4942	ZNF626	intron_variant	1.167	1.066	1.278	0.0008811	1.076	0.9685	1.195	0.1725	1.455	1.235	1.714	7.23e-06
rs274803	19	20842278	19p12	C/T	C	T	0.3947	0.6121	0.3718	0.4957	ZNF626	intron_variant	1.168	1.066	1.279	0.0008313	1.076	0.9685	1.195	0.1728	1.459	1.238	1.718	6.215e-06
rs274802	19	20842549	19p12	C/T	C	T	0.3951	0.6101	0.3738	0.4942	ZNF626	intron_variant	1.168	1.066	1.279	0.000858	1.076	0.9688	1.196	0.1706	1.456	1.236	1.715	7.092e-06
rs274801	19	20842765	19p12	C/A	C	A	0.3953	0.6101	0.3748	0.4942	ZNF626	intron_variant	1.164	1.063	1.275	0.001051	1.073	0.9656	1.192	0.1911	1.455	1.235	1.714	7.284e-06
rs116895675	19	56546045	19q13.43	G/A	G	A	0.04073	0.0238	0	0	NLRP5	intron_variant	1.595	1.318	1.93	1.629e-06	1.581	1.271	1.967	3.838e-05	1.438	1.012	2.044	0.04254
rs77987151	20	9296484	20p12.2	G/A	G	A	0.2594	0.2361	0.001	0.0476	PLCB4	intron_variant	1.074	0.9721	1.186	0.1604	0.9303	0.8266	1.047	0.2303	1.517	1.28	1.797	1.458e-06
rs2206139	20	9300353	20p12.2	G/A	G	A	0.2607	0.2341	0.0567	0.0994	PLCB4	intron_variant	1.071	0.9691	1.183	0.1798	0.9284	0.825	1.045	0.2175	1.51	1.274	1.789	1.967e-06
rs74978984	20	9301636	20p12.2	A/G	A	G	0.2643	0.2391	0.001	0.0476	PLCB4	intron_variant	1.077	0.9758	1.19	0.14	0.9419	0.8377	1.059	0.3166	1.491	1.258	1.766	3.942e-06
rs76077453	20	9301773	20p12.2	C/T	C	T	0.2637	0.2391	0.001	0.0447	PLCB4	intron_variant	1.076	0.9743	1.188	0.1485	0.9385	0.8346	1.055	0.2893	1.496	1.262	1.772	3.274e-06
rs148441079	20	14377353	20p12.1	C/T	C	T	0.0134	0.0099	0	0.0014	MACROD2	intron_variant	1.398	0.9855	1.983	0.06041	0.8995	0.5569	1.453	0.6649	2.852	1.796	4.53	8.981e-06
rs7269833	20	46542124	20q13.13	A/G	A	G	0.1855	0.1915	0.1004	0.0749	SULF2-LINC01522	intergenic_region	1.28	1.148	1.427	8.89e-06	1.346	1.19	1.523	2.332e-06	1.117	0.9118	1.369	0.2849
rs73626355	20	46545508	20q13.13	G/A	G	A	0.105	0.0883	0.0298	0.0101	SULF2-LINC01522	intergenic_region	1.304	1.138	1.494	0.000133	1.413	1.214	1.645	8.21e-06	0.9871	0.7537	1.293	0.9251
rs73626356	20	46549072	20q13.13	C/T	C	T	0.105	0.0883	0.0298	0.0101	SULF2-LINC01522	intergenic_region	1.304	1.138	1.494	0.000133	1.413	1.214	1.645	8.21e-06	0.9871	0.7537	1.293	0.9251
rs73626357	20	46552501	20q13.13	G/T	G	T	0.1051	0.0883	0.0298	0.0101	SULF2-LINC01522	intergenic_region	1.313	1.146	1.504	8.399e-05	1.427	1.226	1.66	4.269e-06	0.9848	0.7518	1.29	0.9114
rs73626359	20	46561732	20q13.13	T/A	T	A	0.1051	0.0883	0.0298	0.0101	SULF2-LINC01522	intergenic_region	1.31	1.143	1.5	9.992e-05	1.422	1.221	1.655	5.584e-06	0.9866	0.7532	1.292	0.9222
rs73626361	20	46575225	20q13.13	A/G	A	G	0.09937	0.1071	0.0298	0.0101	SULF2-LINC01522	intergenic_region	1.284	1.116	1.477	0.0004609	1.435	1.229	1.675	4.84e-06	0.866	0.6475	1.158	0.3324
rs73626362	20	46576451	20q13.13	T/C	T	C	0.1009	0.1101	0.0775	0.0331	SULF2-LINC01522	intergenic_region	1.281	1.115	1.473	0.0004865	1.42	1.216	1.658	8.926e-06	0.8904	0.6687	1.186	0.4268
